# Supplementary material for: Is acupuncture safe in the ICU? A systematic review and meta-analysis
Source: Front Med (Lausanne). 2023 Aug 24;10:1190635. doi: 10.3389/fmed.2023.1190635 (PMC10484589; doi:10.3389/fmed.2023.1190635)
Supplement: Supplementary file 2 [file Table_1.XLSX]

## Sheet: Sheet1
PMID	Title	Authors	Citation	First Author	Journal/Book	Publication Year	Create Date	PMCID	NIHMS ID	DOI
34099023	SWE and SMI ultrasound techniques for monitoring needling treatment of ankylosing spondylitis: study protocol for a single-blinded randomized controlled trial	Wang M, Fu W, Meng L, Liu J, Wu L, Peng Y, Li Z.	Trials. 2021 Jun 7;22(1):385. doi: 10.1186/s13063-021-05344-z.	Wang M	Trials	2021	2021-06-08	PMC8182945		10.1186/s13063-021-05344-z
34205461	Digestion-Specific Acupuncture Effect on Feeding Intolerance in Critically Ill Post-Operative Oral and Hypopharyngeal Cancer Patients: A Single-Blind Randomized Control Trial	Ben-Arie E, Wei TH, Chen HC, Huang TC, Ho WC, Chang CM, Kao PY, Lee YC.	Nutrients. 2021 Jun 19;13(6):2110. doi: 10.3390/nu13062110.	Ben-Arie E	Nutrients	2021	2021-07-02	PMC8234819		10.3390/nu13062110
34126419	Traditional Chinese medicine shenhuang granule in patients with severe/critical COVID-19: A randomized controlled multicenter trial	Zhou S, Feng J, Xie Q, Huang T, Xu X, Zhou D, Zhang W, Sun S, Liu X, Wu X, Che J, Fan T, Zou D, Wang J, Zhan D, Peng D, Feng Y, Yu G, Yuan Z, Fang B.	Phytomedicine. 2021 Aug;89:153612. doi: 10.1016/j.phymed.2021.153612. Epub 2021 May 28.	Zhou S	Phytomedicine	2021	2021-06-14	PMC8161732		10.1016/j.phymed.2021.153612
31464933	Acupuncture effect on digestion in critically ill postoperative oral and hypopharyngeal cancer patients: A protocol for double-blind randomized control trial	Ben-Arie E, Kao PY, Ho WC, Lee YC.	Medicine (Baltimore). 2019 Aug;98(35):e16944. doi: 10.1097/MD.0000000000016944.	Ben-Arie E	Medicine (Baltimore)	2019	2019-08-30	PMC6736481		10.1097/MD.0000000000016944
19307808	Using acupuncture for acute pain in hospitalized children	Wu S, Sapru A, Stewart MA, Milet MJ, Hudes M, Livermore LF, Flori HR.	Pediatr Crit Care Med. 2009 May;10(3):291-6. doi: 10.1097/PCC.0b013e318198afd6.	Wu S	Pediatr Crit Care Med	2009	2009-03-25	PMC4127308	NIHMS304331	10.1097/PCC.0b013e318198afd6
34205461	Digestion-Specific Acupuncture Effect on Feeding Intolerance in Critically Ill Post-Operative Oral and Hypopharyngeal Cancer Patients: A Single-Blind Randomized Control Trial	Ben-Arie E, Wei TH, Chen HC, Huang TC, Ho WC, Chang CM, Kao PY, Lee YC.	Nutrients. 2021 Jun 19;13(6):2110. doi: 10.3390/nu13062110.	Ben-Arie E	Nutrients	2021	2021-07-02	PMC8234819		10.3390/nu13062110
34126419	Traditional Chinese medicine shenhuang granule in patients with severe/critical COVID-19: A randomized controlled multicenter trial	Zhou S, Feng J, Xie Q, Huang T, Xu X, Zhou D, Zhang W, Sun S, Liu X, Wu X, Che J, Fan T, Zou D, Wang J, Zhan D, Peng D, Feng Y, Yu G, Yuan Z, Fang B.	Phytomedicine. 2021 Aug;89:153612. doi: 10.1016/j.phymed.2021.153612. Epub 2021 May 28.	Zhou S	Phytomedicine	2021	2021-06-14	PMC8161732		10.1016/j.phymed.2021.153612
31464933	Acupuncture effect on digestion in critically ill postoperative oral and hypopharyngeal cancer patients: A protocol for double-blind randomized control trial	Ben-Arie E, Kao PY, Ho WC, Lee YC.	Medicine (Baltimore). 2019 Aug;98(35):e16944. doi: 10.1097/MD.0000000000016944.	Ben-Arie E	Medicine (Baltimore)	2019	2019-08-30	PMC6736481		10.1097/MD.0000000000016944
19307808	Using acupuncture for acute pain in hospitalized children	Wu S, Sapru A, Stewart MA, Milet MJ, Hudes M, Livermore LF, Flori HR.	Pediatr Crit Care Med. 2009 May;10(3):291-6. doi: 10.1097/PCC.0b013e318198afd6.	Wu S	Pediatr Crit Care Med	2009	2009-03-25	PMC4127308	NIHMS304331	10.1097/PCC.0b013e318198afd6
CN-02084409	The Effectiveness of Acupuncture for Delirium in Critically Ill Patients	NCT04312893,	https://clinicaltrials.gov/show/NCT04312893	2020					Cochrane Central Register of Controlled Trials (CENTRAL)			CTgov NCT04312893				Critical Illness; Delirium; Psychomotor Agitation		https://www.cochranelibrary.com/central/doi/10.1002/central/CN-02084409/full	Dementia and Cognitive Improvement; Complementary Medicine
CN-02279443	The Effectiveness of Acupuncture for Complications in Critically Ill Patients	NCT04950738,	https://clinicaltrials.gov/show/NCT04950738	2021					Cochrane Central Register of Controlled Trials (CENTRAL)			CTgov NCT04950738				Acute Pain; Delirium; Psychomotor Agitation		https://www.cochranelibrary.com/central/doi/10.1002/central/CN-02279443/full	Dementia and Cognitive Improvement; Complementary Medicine
CN-01931748	Acupuncture Effect on Digestion in Critically Ill Post-Operative Oral and Hypo-pharyngeal Cancer Patients	NCT03934294,	https://clinicaltrials.gov/show/NCT03934294	2019					Cochrane Central Register of Controlled Trials (CENTRAL)			CTgov NCT03934294				Critical Illness; Hypopharyngeal Neoplasms; Metoclopramide; Mouth Neoplasms; Pharyngeal Neoplasms		https://www.cochranelibrary.com/central/doi/10.1002/central/CN-01931748/full	ENT; Complementary Medicine
CN-01968533	Acupuncture effect on digestion in critically ill postoperative oral and hypopharyngeal cancer patients: a protocol for double-blind randomized control trial	Ben-Arie, E; Kao, PY; Ho, WC; Lee, YC	Medicine	2019		98	35	e16944	Cochrane Central Register of Controlled Trials (CENTRAL)	PUBMED 31464933					Clinical Trial Protocol; Journal Article; Randomized Controlled Trial	APACHE; Acupuncture Therapy [*methods]; Adult; Aged; Aged, 80 and over; Critical Care [*methods]; Doubleâ€Blind Method; Dyspepsia [etiology, *therapy]; Enteral Nutrition [methods]; Female; Humans; Hypopharyngeal Neoplasms [complications, *surgery]; Male; Middle Aged; Mouth Neoplasms [complications, *surgery]; Postoperative Care; Research Design; Taiwan	10.1097/MD.0000000000016944	https://www.cochranelibrary.com/central/doi/10.1002/central/CN-01968533/full	ENT; Complementary Medicine
CN-02284585	Digestion-Specific Acupuncture Effect on Feeding Intolerance in Critically Ill Post-Operative Oral and Hypopharyngeal Cancer Patients: A Single-Blind Randomized Control Trial	Ben-Arie, E; Wei, TH; Chen, HC; Huang, TC; Ho, WC; Chang, CM; Kao, PY; Lee, YC	Nutrients	2021		13	6		Cochrane Central Register of Controlled Trials (CENTRAL)	PUBMED 34205461	EMBASE 2007532179				Journal Article; Randomized Controlled Trial	*acupuncture; *cancer patient; *cancer surgery; *critically ill patient; *energy expenditure; *feeding; *hypopharynx cancer; *mouth cancer; Acupuncture Therapy; Adult; Aged; Article; Caloric intake; China; Clinical article; Clinical trial; Controlled study; Critical Illness [*therapy]; Digestion; Energy Intake; Energy Metabolism; Female; Human; Humans; Hypopharyngeal Neoplasms [*therapy]; Male; M…	10.3390/nu13062110	https://www.cochranelibrary.com/central/doi/10.1002/central/CN-02284585/full	Oral Health; Complementary Medicine
CN-02181357	Targeted Physiotherapeutic Treatment for Aromatase Inhibitor-associated Musculoskeletal Pain in Breast Cancer Survivors	NCT04560699,	https://clinicaltrials.gov/show/NCT04560699	2020					Cochrane Central Register of Controlled Trials (CENTRAL)			CTgov NCT04560699				Mastodynia; Musculoskeletal Pain		https://www.cochranelibrary.com/central/doi/10.1002/central/CN-02181357/full
34205461	Digestion-Specific Acupuncture Effect on Feeding Intolerance in Critically Ill Post-Operative Oral and Hypopharyngeal Cancer Patients: A Single-Blind Randomized Control Trial	Ben-Arie E, Wei TH, Chen HC, Huang TC, Ho WC, Chang CM, Kao PY, Lee YC.	Nutrients. 2021 Jun 19;13(6):2110. doi: 10.3390/nu13062110.	Ben-Arie E	Nutrients	2021	2021-07-02	PMC8234819		10.3390/nu13062110
31464933	Acupuncture effect on digestion in critically ill postoperative oral and hypopharyngeal cancer patients: A protocol for double-blind randomized control trial	Ben-Arie E, Kao PY, Ho WC, Lee YC.	Medicine (Baltimore). 2019 Aug;98(35):e16944. doi: 10.1097/MD.0000000000016944.	Ben-Arie E	Medicine (Baltimore)	2019	2019-08-30	PMC6736481		10.1097/MD.0000000000016944
21081772	Acupuncture in critically ill patients improves delayed gastric emptying: a randomized controlled trial	Pfab F, Winhard M, Nowak-Machen M, Napadow V, Irnich D, Pawlik M, Bein T, Hansen E.	Anesth Analg. 2011 Jan;112(1):150-5. doi: 10.1213/ANE.0b013e3181fdfac8. Epub 2010 Nov 16.	Pfab F	Anesth Analg	2011	2010-11-18	PMC3133450	NIHMS306448	10.1213/ANE.0b013e3181fdfac8
34570990	Effect of intracutaneous pyonex on analgesia and sedation in critically ill patients with mechanical ventilation	Wang Y, Wu W, Zhang J, Sun J, Wang J, Hang Y, Wang Q, Duan P.	Can J Physiol Pharmacol. 2022 Jan;100(1):78-85. doi: 10.1139/cjpp-2021-0298. Epub 2021 Sep 27.	Wang Y	Can J Physiol Pharmacol	2022	2021-09-27			10.1139/cjpp-2021-0298
33725102	Optimizing Pain Control and Minimizing Opioid Use in Trauma Patients	Fortune S, Frawley J.	AACN Adv Crit Care. 2021 Mar 15;32(1):89-104. doi: 10.4037/aacnacc2021519.	Fortune S	AACN Adv Crit Care	2021	2021-03-16			10.4037/aacnacc2021519
23334174	Gastrointestinal dysmotility: evidence and clinical management	Chapman MJ, Nguyen NQ, Deane AM.	Curr Opin Clin Nutr Metab Care. 2013 Mar;16(2):209-16. doi: 10.1097/MCO.0b013e32835c1fa5.	Chapman MJ	Curr Opin Clin Nutr Metab Care	2013	2013-01-22			10.1097/MCO.0b013e32835c1fa5
18356793	Surface electrostimulation of acupuncture points for sedation of critically ill patients in the intensive care unit--a pilot study	Nayak S, Wenstone R, Jones A, Nolan J, Strong A, Carson J.	Acupunct Med. 2008 Mar;26(1):1-7. doi: 10.1136/aim.26.1.1.	Nayak S	Acupunct Med	2008	2008-03-22			10.1136/aim.26.1.1
22459647	Electroacupuncture reduces the dose of midazolam monitored by the bispectral index in critically ill patients with mechanical ventilation: an exploratory study	Zheng X, Meng JB, Fang Q.	Acupunct Med. 2012 Jun;30(2):78-84. doi: 10.1136/acupmed-2011-010095. Epub 2012 Mar 29.	Zheng X	Acupunct Med	2012	2012-03-31			10.1136/acupmed-2011-010095
11576098	Bloodletting acupuncture for the prevention of stridor in children after tracheal extubation: a randomised, controlled study	Saghaei M, Razavi S.	Anaesthesia. 2001 Oct;56(10):961-4. doi: 10.1046/j.1365-2044.2001.02228.x.	Saghaei M	Anaesthesia	2001	2001-09-29			10.1046/j.1365-2044.2001.02228.x
30304047	Unilateral electrical stimulation of the heart 7 acupuncture point to prevent emergence agitation in children: A prospective, double-blinded, randomized clinical trial	Nakamura N, Mihara T, Hijikata T, Goto T, Ka K.	PLoS One. 2018 Oct 10;13(10):e0204533. doi: 10.1371/journal.pone.0204533. eCollection 2018.	Nakamura N	PLoS One	2018	2018-10-11	PMC6179240		10.1371/journal.pone.0204533
CN-02084409	The Effectiveness of Acupuncture for Delirium in Critically Ill Patients	NCT04312893,	The Effectiveness of Acupuncture for Delirium in Critically Ill Patients	https://clinicaltrials.gov/show/NCT04312893	2020	Introduction: Intensive care unit (ICU) delirium is an acute onset of brain dysfunction, which can affect 25â€80% of ICU patients. Delirium is also associated with long term cognition impairment, higher mortality and higher ICU costs. Previous acupuncture studies showed the potential to prevent delirium. This study will examine the ability of acupuncture to treat ICU delirium. Methods: A doubleâ…				Cochrane Central Register of Controlled Trials (CENTRAL)			CTgov NCT04312893				Critical Illness; Delirium; Psychomotor Agitation		https://www.cochranelibrary.com/central/doi/10.1002/central/CN-02084409/full	Dementia and Cognitive Improvement; Complementary Medicine
CN-02279443	The Effectiveness of Acupuncture for Complications in Critically Ill Patients	NCT04950738,	The Effectiveness of Acupuncture for Complications in Critically Ill Patients	https://clinicaltrials.gov/show/NCT04950738	2021	Introduction: Intensive care unit (ICU) is a special department in the health care facility. Although with high development of modern medicine nowadays, the average mortality rate in ICU is still around 7 to 20 %. There are a few tricky problems that intensivists and ICU nurses faced very often, including ICU delirium, arrhythmia and poor digestion problem that will all affect the mortality and m…				Cochrane Central Register of Controlled Trials (CENTRAL)			CTgov NCT04950738				Acute Pain; Delirium; Psychomotor Agitation		https://www.cochranelibrary.com/central/doi/10.1002/central/CN-02279443/full	Dementia and Cognitive Improvement; Complementary Medicine
CN-01931748	Acupuncture Effect on Digestion in Critically Ill Post-Operative Oral and Hypo-pharyngeal Cancer Patients	NCT03934294,	Acupuncture Effect on Digestion in Critically Ill Post-Operative Oral and Hypo-pharyngeal Cancer Patients	https://clinicaltrials.gov/show/NCT03934294	2019	Background: Head and neck cancer patients are in high risk to suffer from malnourishment, a risk that increase in postoperative condition and with the use of enteral nutrition (EN). Until now patients who are suffering from indigestion in the ICU received treatment in the form of prokinetic drugs, drags that can lead to serious side effects and only can partially improve digestion. Acupuncture wa…				Cochrane Central Register of Controlled Trials (CENTRAL)			CTgov NCT03934294				Critical Illness; Hypopharyngeal Neoplasms; Metoclopramide; Mouth Neoplasms; Pharyngeal Neoplasms		https://www.cochranelibrary.com/central/doi/10.1002/central/CN-01931748/full	ENT; Complementary Medicine
CN-00771387	Acupuncture in critically ill patients improves delayed gastric emptying: a randomized controlled trial	Pfab, F; Winhard, M; Nowak-Machen, M; Napadow, V; Irnich, D; Pawlik, M; Bein, T; Hansen, E	Acupuncture in critically ill patients improves delayed gastric emptying: a randomized controlled trial	Anesthesia and analgesia	2011	BACKGROUND: Malnutrition remains a severe problem in the recovery of critically ill patients and leads to increased inâ€hospital morbidity and inâ€hospital stay. Even though early enteral nutrition has been shown to improve overall patient outcomes in the intensive care unit (ICU), tubefeed administration is often complicated by delayed gastric emptying and gastroesophageal reflux. Acupuncture …	112	1	150â€155	Cochrane Central Register of Controlled Trials (CENTRAL)	PUBMED 21081772					Comparative Study; Journal Article; Randomized Controlled Trial; Research Support, Nonâ€U.S. Gov't	Acupuncture Therapy [*methods]; Adult; Critical Illness [*therapy]; Enteral Nutrition [adverse effects, *methods]; Female; Gastric Emptying [physiology]; Humans; Male; Middle Aged; Prospective Studies; Singleâ€Blind Method; Time Factors; Treatment Outcome	10.1213/ANE.0b013e3181fdfac8	https://www.cochranelibrary.com/central/doi/10.1002/central/CN-00771387/full	Complementary Medicine; Gut
CN-00880725	Electroacupuncture reduces the dose of midazolam monitored by the bispectral index in critically ill patients with mechanical ventilation: an exploratory study	Zheng, X; Meng, JB; Fang, Q	Electroacupuncture reduces the dose of midazolam monitored by the bispectral index in critically ill patients with mechanical ventilation: an exploratory study	Acupuncture in medicine	2012	OBJECTIVE: Electroacupuncture, a modern variation on a traditional Chinese treatment, might be useful for sedation and analgesia. This study aims to investigate whether electroacupuncture can modify the dose of midazolam monitored by the bispectral index (BIS) in critically ill patients with mechanical ventilation. METHODS: Orotracheally intubated patients undergoing mechanical ventilation were r…	30	2	78â€84	Cochrane Central Register of Controlled Trials (CENTRAL)	PUBMED 22459647					Journal Article; Randomized Controlled Trial	Acupuncture Analgesia; Acupuncture Points; Adult; Aged; Aged, 80 and over; Analgesia; Consciousness Monitors; Critical Illness [*therapy]; Electroacupuncture; Female; Humans; Hypnotics and Sedatives [*administration & dosage]; Intensive Care Units; Male; Midazolam [*administration & dosage]; Middle Aged; Monitoring, Physiologic; Respiration, Artificial	10.1136/acupmed-2011-010095	https://www.cochranelibrary.com/central/doi/10.1002/central/CN-00880725/full	Complementary Medicine
CN-00638473	Surface electrostimulation of acupuncture points for sedation of critically ill patients in the intensive care unit--a pilot study	Nayak, S; Wenstone, R; Jones, A; Nolan, J; Strong, A; Carson, J	Surface electrostimulation of acupuncture points for sedation of critically ill patients in the intensive care unit--a pilot study	Acupuncture in medicine	2008	BACKGROUND: This is a pilot study to investigate the effects of electrostimulation of acupuncture points on sedation and the dose of sedatives in the Intensive Care Unit. METHODS: Electrostimulation of acupuncture points was performed on 12 critically ill patients requiring sedation for mechanical ventilation. Electrostimulation was applied by point surface electrodes at LI4, ST36, HT7 and LR3 po…	26	1	1â€7	Cochrane Central Register of Controlled Trials (CENTRAL)	PUBMED 18356793					Controlled Clinical Trial; Journal Article; Research Support, Nonâ€U.S. Gov't	Acupuncture Points; Aged; Aged, 80 and over; Alfentanil [administration & dosage]; Combined Modality Therapy; Critical Care [*methods]; Electroacupuncture [*methods]; Female; Humans; Hypnotics and Sedatives [*administration & dosage]; Intensive Care Units; Male; Middle Aged; Pilot Projects; Propofol [administration & dosage]; Respiration, Artificial [*methods]; Treatment Outcome	10.1136/aim.26.1.1	https://www.cochranelibrary.com/central/doi/10.1002/central/CN-00638473/full	Complementary Medicine; Pain, Palliative and Supportive Care
CN-01968533	Acupuncture effect on digestion in critically ill postoperative oral and hypopharyngeal cancer patients: a protocol for double-blind randomized control trial	Ben-Arie, E; Kao, PY; Ho, WC; Lee, YC	Acupuncture effect on digestion in critically ill postoperative oral and hypopharyngeal cancer patients: a protocol for double-blind randomized control trial	Medicine	2019	INTRODUCTION: Head and neck cancer patients are at a high risk to suffer from malnourishment, a risk that increases in postoperative condition and with the use of enteral nutrition (EN). Until now patients who are suffering from indigestion in the intensive care unit (ICU) received treatment in the form of prokinetic drugs, drugs that can lead to serious side effects and only can partially improv…	98	35	e16944	Cochrane Central Register of Controlled Trials (CENTRAL)	PUBMED 31464933					Clinical Trial Protocol; Journal Article; Randomized Controlled Trial	APACHE; Acupuncture Therapy [*methods]; Adult; Aged; Aged, 80 and over; Critical Care [*methods]; Doubleâ€Blind Method; Dyspepsia [etiology, *therapy]; Enteral Nutrition [methods]; Female; Humans; Hypopharyngeal Neoplasms [complications, *surgery]; Male; Middle Aged; Mouth Neoplasms [complications, *surgery]; Postoperative Care; Research Design; Taiwan	10.1097/MD.0000000000016944	https://www.cochranelibrary.com/central/doi/10.1002/central/CN-01968533/full	ENT; Complementary Medicine
CN-02284585	Digestion-Specific Acupuncture Effect on Feeding Intolerance in Critically Ill Post-Operative Oral and Hypopharyngeal Cancer Patients: A Single-Blind Randomized Control Trial	Ben-Arie, E; Wei, TH; Chen, HC; Huang, TC; Ho, WC; Chang, CM; Kao, PY; Lee, YC	Digestion-Specific Acupuncture Effect on Feeding Intolerance in Critically Ill Post-Operative Oral and Hypopharyngeal Cancer Patients: A Single-Blind Randomized Control Trial	Nutrients	2021	Malnourishment is prevalent in patients suffering from head and neck cancer. The postoperative period is crucial in terms of nutritional support, especially after composite resection and reconstruction surgery. These patients present with a number of risk factors that aggravate feeding intolerance, including postoperative status, prolonged immobility, decreased head elevation, mechanical ventilat…	13	6		Cochrane Central Register of Controlled Trials (CENTRAL)	PUBMED 34205461	EMBASE 2007532179				Journal Article; Randomized Controlled Trial	*acupuncture; *cancer patient; *cancer surgery; *critically ill patient; *energy expenditure; *feeding; *hypopharynx cancer; *mouth cancer; Acupuncture Therapy; Adult; Aged; Article; Caloric intake; China; Clinical article; Clinical trial; Controlled study; Critical Illness [*therapy]; Digestion; Energy Intake; Energy Metabolism; Female; Human; Humans; Hypopharyngeal Neoplasms [*therapy]; Male; M…	10.3390/nu13062110	https://www.cochranelibrary.com/central/doi/10.1002/central/CN-02284585/full	Oral Health; Complementary Medicine
CN-02248669	A multicenter, randomized controlled trial of massage in children with pediatric cerebral palsy: efficacy of pediatric massage for children with spastic cerebral palsy	Zhang, C; Xiong, G; Wang, J; Shi, X; Guo, T; Jin, Y; Zhao, Y; Tai, X	A multicenter, randomized controlled trial of massage in children with pediatric cerebral palsy: efficacy of pediatric massage for children with spastic cerebral palsy	Medicine	2021	BACKGROUND: Cerebral palsy is 1 of the diseases critically affecting the health of children. The spasmodic type is the most common, characterized by the increased muscular tension. It often leads to lifelong disability, bringing a heavy economic burden to families and society. As a key treatment in traditional Chinese medicine, pediatric massage has a significant clinical effect on cerebral palsy…	100	5	e23469	Cochrane Central Register of Controlled Trials (CENTRAL)	PUBMED 33592825					Clinical Trial Protocol; Journal Article; Multicenter Study; Randomized Controlled Trial	Cerebral Palsy [*therapy]; Child, Preschool; Female; Health Status; Humans; Infant; Intelligence Tests; Male; Massage [adverse effects, *methods]; Severity of Illness Index; Singleâ€Blind Method	10.1097/MD.0000000000023469	https://www.cochranelibrary.com/central/doi/10.1002/central/CN-02248669/full
CN-02181357	Targeted Physiotherapeutic Treatment for Aromatase Inhibitor-associated Musculoskeletal Pain in Breast Cancer Survivors	NCT04560699,	Targeted Physiotherapeutic Treatment for Aromatase Inhibitor-associated Musculoskeletal Pain in Breast Cancer Survivors	https://clinicaltrials.gov/show/NCT04560699	2020	The primary objective of this trial is to assess the efficacy of targeted individualised physiotherapeutic treatment on aromatase inhibitorâ€associated musculoskeletal pain. This trial asks a critical, previously unaddressed, question of clinical importance about management of musculoskeletal (MSK) pain secondary to aromatase inhibitor (AI) treatment of hormone receptorâ€positive breast cancer.…				Cochrane Central Register of Controlled Trials (CENTRAL)			CTgov NCT04560699				Mastodynia; Musculoskeletal Pain		https://www.cochranelibrary.com/central/doi/10.1002/central/CN-02181357/full
28440663	Acupuncture for Pain and Nausea in the Intensive Care Unit: A Feasibility Study in a Public Safety Net Hospital	Feeney C, Bruns E, LeCompte G, Forati A, Chen T, Matecki A.	J Altern Complement Med. 2017 Dec;23(12):996-1004. doi: 10.1089/acm.2016.0323. Epub 2017 Apr 25.	Feeney C	J Altern Complement Med	2017	2017-04-26			10.1089/acm.2016.0323
29843761	Efficacy and safety of electro-acupuncture treatment in improving the consciousness of patients with traumatic brain injury: study protocol for a randomized controlled trial	Liu J, Xue X, Wu Y, Yang C, Li N, Li H.	Trials. 2018 May 29;19(1):296. doi: 10.1186/s13063-018-2687-3.	Liu J	Trials	2018	2018-05-31	PMC5975471		10.1186/s13063-018-2687-3
23259913	Auricular acupuncture for chemically dependent pregnant women: a randomized controlled trial of the NADA protocol	Janssen PA, Demorest LC, Kelly A, Thiessen P, Abrahams R.	Subst Abuse Treat Prev Policy. 2012 Dec 23;7:48. doi: 10.1186/1747-597X-7-48.	Janssen PA	Subst Abuse Treat Prev Policy	2012	2012-12-25	PMC3562266		10.1186/1747-597X-7-48
29103410	Acupuncture's Role in Solving the Opioid Epidemic: Evidence, Cost-Effectiveness, and Care Availability for Acupuncture as a Primary, Non-Pharmacologic Method for Pain Relief and Management-White Paper 2017	Fan AY, Miller DW, Bolash B, Bauer M, McDonald J, Faggert S, He H, Li YM, Matecki A, Camardella L, Koppelman MH, Stone JAM, Meade L, Pang J.	J Integr Med. 2017 Nov;15(6):411-425. doi: 10.1016/S2095-4964(17)60378-9.	Fan AY	J Integr Med	2017	2017-11-07			10.1016/S2095-4964(17)60378-9
29231293	[Electroacupuncture for severe acute pancreatitis accompanied with paralytic ileus:a randomized controlled trial]	Li J, Zhao Y, Wen Q, Xue Q, Lv J, Li N.	Zhongguo Zhen Jiu. 2016 Nov 12;36(11):1126-1130. doi: 10.13703/j.0255-2930.2016.11.002.	Li J	Zhongguo Zhen Jiu	2016	2017-12-13			10.13703/j.0255-2930.2016.11.002
21386114	Electroacupuncture on a patient with pacemaker: a case report	Vasilakos DG, Fyntanidou BP.	Acupunct Med. 2011 Jun;29(2):152-3. doi: 10.1136/aim.2010.003863. Epub 2011 Mar 8.	Vasilakos DG	Acupunct Med	2011	2011-03-10			10.1136/aim.2010.003863
24684106	[Post-operative management for 86 cases of heart valve replacement surgery patients undergoing transcutaneous electrical acupoint stimulation combined with general anesthesia]	Zhou WX, Xu JJ, Wu YY, Chi H, Chen TY, Ge W, Zhou J.	Zhen Ci Yan Jiu. 2014 Feb;39(1):16-9.	Zhou WX	Zhen Ci Yan Jiu	2014	2014-04-02
CN-01614864	Electroacupuncture for severe acute pancreatitis accompanied with paralytic ileus: a randomized controlled trial	Li, J; Zhao, Y; Wen, Q; Xue, Q; Lv, J; Li, N	Electroacupuncture for severe acute pancreatitis accompanied with paralytic ileus: a randomized controlled trial	Zhongguo zhen jiu [Chinese acupuncture & moxibustion]	2016		36	11	1126â€1130	Cochrane Central Register of Controlled Trials (CENTRAL)	PUBMED 29231293					Journal Article; Pragmatic Clinical Trial; Randomized Controlled Trial	Acupuncture Points; Acute Disease; Electroacupuncture; Humans; Intestinal Pseudoâ€Obstruction [complications, *therapy]; Pancreatitis [complications, *therapy]; Prospective Studies	10.13703/j.0255-2930.2016.11.002	https://www.cochranelibrary.com/central/doi/10.1002/central/CN-01614864/full
CN-00845274	Auricular acupuncture for chemically dependent pregnant women: a randomized controlled trial of the NADA protocol	Janssen, PA; Demorest, LC; Kelly, A; Thiessen, P; Abrahams, R	Auricular acupuncture for chemically dependent pregnant women: a randomized controlled trial of the NADA protocol	Substance abuse treatment, prevention, and policy	2012		7		48	Cochrane Central Register of Controlled Trials (CENTRAL)	PUBMED 23259913					Journal Article; Randomized Controlled Trial; Research Support, Nonâ€U.S. Gov't	Acupuncture, Ear; Adult; Female; Humans; Illicit Drugs [*adverse effects]; Infant, Newborn; Morphine [therapeutic use]; Neonatal Abstinence Syndrome [drug therapy, etiology, therapy]; Pregnancy; Pregnancy Complications [*therapy]; Substanceâ€Related Disorders [*complications, *therapy]; Women's Health	10.1186/1747-597X-7-48	https://www.cochranelibrary.com/central/doi/10.1002/central/CN-00845274/full	Drugs and Alcohol; Complementary Medicine
CN-01610645	Efficacy and safety of electro-acupuncture treatment in improving the consciousness of patients with traumatic brain injury: study protocol for a randomized controlled trial	Liu, J; Xue, X; Wu, Y; Yang, C; Li, N; Li, H	Efficacy and safety of electro-acupuncture treatment in improving the consciousness of patients with traumatic brain injury: study protocol for a randomized controlled trial	Trials	2018		19	1		Cochrane Central Register of Controlled Trials (CENTRAL)	PUBMED 29843761	EMBASE 622334179				Journal: Article	*consciousness; *electroacupuncture; *traumatic brain injury; Acupuncture point; Adult; Aged; Article; Barthel index; Coma /complication; Controlled study; Glasgow coma scale; Human; Intensive care unit; Length of stay; Major clinical study; Mismatch negativity; Neiguan acupoint; Randomized controlled trial; Shuigou acupoint; Vital sign	10.1186/s13063-018-2687-3	https://www.cochranelibrary.com/central/doi/10.1002/central/CN-01610645/full	Complementary Medicine
CN-02296372	Acupoint Catgut Embedding Reduces Insulin Resistance in Diabetic Patients Undergoing Open Cardiac Surgery	Zhang, Y; Gong, H; Zhan, B; Chen, S	Acupoint Catgut Embedding Reduces Insulin Resistance in Diabetic Patients Undergoing Open Cardiac Surgery	Heart surgery forum	2021		24	1	E060â€E064	Cochrane Central Register of Controlled Trials (CENTRAL)	PUBMED 33635263					Journal Article; Randomized Controlled Trial	Acupuncture Points; Adolescent; Adult; Aged; Biomarkers [blood]; Blood Glucose [*metabolism]; Cardiac Surgical Procedures; Catgut; Diabetes Mellitus; Doubleâ€Blind Method; Female; Followâ€Up Studies; Heart Diseases [blood, complications, surgery]; Humans; Insulin Resistance [*physiology]; Insulin [*blood]; Male; Middle Aged; Preoperative Care [*methods]; Prospective Studies; Recovery of Functio…	10.1532/hsf.3331	https://www.cochranelibrary.com/central/doi/10.1002/central/CN-02296372/full
29892207	Infectious Adverse Events Following Acupuncture: Clinical Progress and Microbiological Etiology	Kim YJ, Kim SH, Lee HJ, Kim WY.	J Korean Med Sci. 2018 May 9;33(24):e164. doi: 10.3346/jkms.2018.33.e164. eCollection 2018 Jun 11.	Kim YJ	J Korean Med Sci	2018	2018-06-13	PMC5990445		10.3346/jkms.2018.33.e164
27500758	Acupuncture for heart failure: A systematic review of clinical studies	Lee H, Kim TH, Leem J.	Int J Cardiol. 2016 Nov 1;222:321-331. doi: 10.1016/j.ijcard.2016.07.195. Epub 2016 Jul 30.	Lee H	Int J Cardiol	2016	2016-08-09			10.1016/j.ijcard.2016.07.195
31464933	Acupuncture effect on digestion in critically ill postoperative oral and hypopharyngeal cancer patients: A protocol for double-blind randomized control trial	Ben-Arie E, Kao PY, Ho WC, Lee YC.	Medicine (Baltimore). 2019 Aug;98(35):e16944. doi: 10.1097/MD.0000000000016944.	Ben-Arie E	Medicine (Baltimore)	2019	2019-08-30	PMC6736481		10.1097/MD.0000000000016944
32481322	Psychological intervention on COVID-19: A protocol for systematic review and meta-analysis	Renjun G, Ziyun L, Xiwu Y, Wei W, Yihuang G, Chunbing Z, Zhiguang S.	Medicine (Baltimore). 2020 May 22;99(21):e20335. doi: 10.1097/MD.0000000000020335.	Renjun G	Medicine (Baltimore)	2020	2020-06-03	PMC7249909		10.1097/MD.0000000000020335
29843761	Efficacy and safety of electro-acupuncture treatment in improving the consciousness of patients with traumatic brain injury: study protocol for a randomized controlled trial	Liu J, Xue X, Wu Y, Yang C, Li N, Li H.	Trials. 2018 May 29;19(1):296. doi: 10.1186/s13063-018-2687-3.	Liu J	Trials	2018	2018-05-31	PMC5975471		10.1186/s13063-018-2687-3
32481297	Evaluation on the effect of acupuncture on patients with sepsis-induced myopathy (ACU-SIM pilot study): A single center, propensity-score stratified, assessor-blinded, prospective pragmatic controlled trial	Chen WT, Sun C, Zhou YB, Liu DH, Peng ZL, Chen J, Xu N, Lei YY, He J, Tang CZ, Lin XF, Xu NG, Xian SX, Lu LM.	Medicine (Baltimore). 2020 May 22;99(21):e20233. doi: 10.1097/MD.0000000000020233.	Chen WT	Medicine (Baltimore)	2020	2020-06-03	PMC7249879		10.1097/MD.0000000000020233
28231740	Acupuncture and Traditional Herbal Medicine Therapy Prevent Deliriumin Patients with Cardiovascular Disease in Intensive Care Units	Matsumoto-Miyazaki J, Ushikoshi H, Miyata S, Miyazaki N, Nawa T, Okada H, Ojio S, Ogura S, Minatoguchi S.	Am J Chin Med. 2017;45(2):255-268. doi: 10.1142/S0192415X17500161. Epub 2017 Feb 23.	Matsumoto-Miyazaki J	Am J Chin Med	2017	2017-02-25			10.1142/S0192415X17500161
31278104	Efficacy and safety of acupuncture as an adjuvant treatment for acute pancreatitis: a protocol of systematic review and meta-analysis	Zhang K, Li C, Gao C, Zhao C, Tang Q, Zhai J, Li Y.	BMJ Open. 2019 Jul 4;9(7):e029327. doi: 10.1136/bmjopen-2019-029327.	Zhang K	BMJ Open	2019	2019-07-07	PMC6615812		10.1136/bmjopen-2019-029327
34205461	Digestion-Specific Acupuncture Effect on Feeding Intolerance in Critically Ill Post-Operative Oral and Hypopharyngeal Cancer Patients: A Single-Blind Randomized Control Trial	Ben-Arie E, Wei TH, Chen HC, Huang TC, Ho WC, Chang CM, Kao PY, Lee YC.	Nutrients. 2021 Jun 19;13(6):2110. doi: 10.3390/nu13062110.	Ben-Arie E	Nutrients	2021	2021-07-02	PMC8234819		10.3390/nu13062110
32108325	Benzodiazepines for treatment of patients with delirium excluding those who are cared for in an intensive care unit	Li Y, Ma J, Jin Y, Li N, Zheng R, Mu W, Wang J, Si JH, Chen J, Shang HC.	Cochrane Database Syst Rev. 2020 Feb 28;2(2):CD012670. doi: 10.1002/14651858.CD012670.pub2.	Li Y	Cochrane Database Syst Rev	2020	2020-02-29	PMC7047222		10.1002/14651858.CD012670.pub2
CN-02279443	The Effectiveness of Acupuncture for Complications in Critically Ill Patients	NCT04950738,	The Effectiveness of Acupuncture for Complications in Critically Ill Patients	https://clinicaltrials.gov/show/NCT04950738	2021					Cochrane Central Register of Controlled Trials (CENTRAL)			CTgov NCT04950738				Acute Pain; Delirium; Psychomotor Agitation		https://www.cochranelibrary.com/central/doi/10.1002/central/CN-02279443/full	Dementia and Cognitive Improvement; Complementary Medicine
CN-02084409	The Effectiveness of Acupuncture for Delirium in Critically Ill Patients	NCT04312893,	The Effectiveness of Acupuncture for Delirium in Critically Ill Patients	https://clinicaltrials.gov/show/NCT04312893	2020					Cochrane Central Register of Controlled Trials (CENTRAL)			CTgov NCT04312893				Critical Illness; Delirium; Psychomotor Agitation		https://www.cochranelibrary.com/central/doi/10.1002/central/CN-02084409/full	Dementia and Cognitive Improvement; Complementary Medicine
CN-01370975	Acupuncture and Traditional Herbal Medicine Therapy Prevent Deliriumin Patients with Cardiovascular Disease in Intensive Care Units	Matsumoto-Miyazaki, J; Ushikoshi, H; Miyata, S; Miyazaki, N; Nawa, T; Okada, H; Ojio, S; Ogura, S; Minatoguchi, S	Acupuncture and Traditional Herbal Medicine Therapy Prevent Deliriumin Patients with Cardiovascular Disease in Intensive Care Units	American journal of Chinese medicine	2017		45	2	255â€268	Cochrane Central Register of Controlled Trials (CENTRAL)		EMBASE 615582519				Article	*acupuncture; *cardiovascular disease; *delirium; *herbal medicine; *intensive care unit; Adverse drug reaction; Aggression; Clinical article; Clinical trial; Control group; Controlled clinical trial; Controlled study; Drug combination; Herbaceous agent; Human; Incidence; Kampo; Oral drug administration; Prevention; Randomized controlled trial; Sample size; Sedative agent; Side effect	10.1142/S0192415X17500161	https://www.cochranelibrary.com/central/doi/10.1002/central/CN-01370975/full	Complementary Medicine
CN-01931748	Acupuncture Effect on Digestion in Critically Ill Post-Operative Oral and Hypo-pharyngeal Cancer Patients	NCT03934294,	Acupuncture Effect on Digestion in Critically Ill Post-Operative Oral and Hypo-pharyngeal Cancer Patients	https://clinicaltrials.gov/show/NCT03934294	2019					Cochrane Central Register of Controlled Trials (CENTRAL)			CTgov NCT03934294				Critical Illness; Hypopharyngeal Neoplasms; Metoclopramide; Mouth Neoplasms; Pharyngeal Neoplasms		https://www.cochranelibrary.com/central/doi/10.1002/central/CN-01931748/full	ENT; Complementary Medicine
CN-01968533	Acupuncture effect on digestion in critically ill postoperative oral and hypopharyngeal cancer patients: a protocol for double-blind randomized control trial	Ben-Arie, E; Kao, PY; Ho, WC; Lee, YC	Acupuncture effect on digestion in critically ill postoperative oral and hypopharyngeal cancer patients: a protocol for double-blind randomized control trial	Medicine	2019		98	35	e16944	Cochrane Central Register of Controlled Trials (CENTRAL)	PUBMED 31464933					Clinical Trial Protocol; Journal Article; Randomized Controlled Trial	APACHE; Acupuncture Therapy [*methods]; Adult; Aged; Aged, 80 and over; Critical Care [*methods]; Doubleâ€Blind Method; Dyspepsia [etiology, *therapy]; Enteral Nutrition [methods]; Female; Humans; Hypopharyngeal Neoplasms [complications, *surgery]; Male; Middle Aged; Mouth Neoplasms [complications, *surgery]; Postoperative Care; Research Design; Taiwan	10.1097/MD.0000000000016944	https://www.cochranelibrary.com/central/doi/10.1002/central/CN-01968533/full	ENT; Complementary Medicine
CN-01610645	Efficacy and safety of electro-acupuncture treatment in improving the consciousness of patients with traumatic brain injury: study protocol for a randomized controlled trial	Liu, J; Xue, X; Wu, Y; Yang, C; Li, N; Li, H	Efficacy and safety of electro-acupuncture treatment in improving the consciousness of patients with traumatic brain injury: study protocol for a randomized controlled trial	Trials	2018		19	1		Cochrane Central Register of Controlled Trials (CENTRAL)	PUBMED 29843761	EMBASE 622334179				Journal: Article	*consciousness; *electroacupuncture; *traumatic brain injury; Acupuncture point; Adult; Aged; Article; Barthel index; Coma /complication; Controlled study; Glasgow coma scale; Human; Intensive care unit; Length of stay; Major clinical study; Mismatch negativity; Neiguan acupoint; Randomized controlled trial; Shuigou acupoint; Vital sign	10.1186/s13063-018-2687-3	https://www.cochranelibrary.com/central/doi/10.1002/central/CN-01610645/full	Complementary Medicine
29892207	Infectious Adverse Events Following Acupuncture: Clinical Progress and Microbiological Etiology	Kim YJ, Kim SH, Lee HJ, Kim WY.	J Korean Med Sci. 2018 May 9;33(24):e164. doi: 10.3346/jkms.2018.33.e164. eCollection 2018 Jun 11.	Kim YJ	J Korean Med Sci	2018	2018-06-13	PMC5990445		10.3346/jkms.2018.33.e164
31464933	Acupuncture effect on digestion in critically ill postoperative oral and hypopharyngeal cancer patients: A protocol for double-blind randomized control trial	Ben-Arie E, Kao PY, Ho WC, Lee YC.	Medicine (Baltimore). 2019 Aug;98(35):e16944. doi: 10.1097/MD.0000000000016944.	Ben-Arie E	Medicine (Baltimore)	2019	2019-08-30	PMC6736481		10.1097/MD.0000000000016944
32481297	Evaluation on the effect of acupuncture on patients with sepsis-induced myopathy (ACU-SIM pilot study): A single center, propensity-score stratified, assessor-blinded, prospective pragmatic controlled trial	Chen WT, Sun C, Zhou YB, Liu DH, Peng ZL, Chen J, Xu N, Lei YY, He J, Tang CZ, Lin XF, Xu NG, Xian SX, Lu LM.	Medicine (Baltimore). 2020 May 22;99(21):e20233. doi: 10.1097/MD.0000000000020233.	Chen WT	Medicine (Baltimore)	2020	2020-06-03	PMC7249879		10.1097/MD.0000000000020233
34205461	Digestion-Specific Acupuncture Effect on Feeding Intolerance in Critically Ill Post-Operative Oral and Hypopharyngeal Cancer Patients: A Single-Blind Randomized Control Trial	Ben-Arie E, Wei TH, Chen HC, Huang TC, Ho WC, Chang CM, Kao PY, Lee YC.	Nutrients. 2021 Jun 19;13(6):2110. doi: 10.3390/nu13062110.	Ben-Arie E	Nutrients	2021	2021-07-02	PMC8234819		10.3390/nu13062110
27500758	Acupuncture for heart failure: A systematic review of clinical studies	Lee H, Kim TH, Leem J.	Int J Cardiol. 2016 Nov 1;222:321-331. doi: 10.1016/j.ijcard.2016.07.195. Epub 2016 Jul 30.	Lee H	Int J Cardiol	2016	2016-08-09			10.1016/j.ijcard.2016.07.195
27236884	[Analgesic and Sedative Effect of Acupuncture Combined with Medicine on Patients Undergiong Cardiac Surgery]	Yu HJ, Xu XQ, Xu SA, Xu Jun, Cao WZ.	Zhongguo Zhong Xi Yi Jie He Za Zhi. 2016 Mar;36(3):289-93.	Yu HJ	Zhongguo Zhong Xi Yi Jie He Za Zhi	2016	2016-05-31
28440663	Acupuncture for Pain and Nausea in the Intensive Care Unit: A Feasibility Study in a Public Safety Net Hospital	Feeney C, Bruns E, LeCompte G, Forati A, Chen T, Matecki A.	J Altern Complement Med. 2017 Dec;23(12):996-1004. doi: 10.1089/acm.2016.0323. Epub 2017 Apr 25.	Feeney C	J Altern Complement Med	2017	2017-04-26			10.1089/acm.2016.0323
33565409	[Electroacupuncture in the treatment of acute gastrointestinal injury in patients with severe traumatic brain injury: a prospective randomized controlled trial]	Xing X, Jiang R, Lei S, Xu Q, Zhu M, Zhi Y, Xia G, Huang L, Mao S, Chen Z, Feng D.	Zhonghua Wei Zhong Bing Ji Jiu Yi Xue. 2021 Jan;33(1):95-99. doi: 10.3760/cma.j.cn121430-20200804-00562.	Xing X	Zhonghua Wei Zhong Bing Ji Jiu Yi Xue	2021	2021-02-10			10.3760/cma.j.cn121430-20200804-00562
28231740	Acupuncture and Traditional Herbal Medicine Therapy Prevent Deliriumin Patients with Cardiovascular Disease in Intensive Care Units	Matsumoto-Miyazaki J, Ushikoshi H, Miyata S, Miyazaki N, Nawa T, Okada H, Ojio S, Ogura S, Minatoguchi S.	Am J Chin Med. 2017;45(2):255-268. doi: 10.1142/S0192415X17500161. Epub 2017 Feb 23.	Matsumoto-Miyazaki J	Am J Chin Med	2017	2017-02-25			10.1142/S0192415X17500161
32481322	Psychological intervention on COVID-19: A protocol for systematic review and meta-analysis	Renjun G, Ziyun L, Xiwu Y, Wei W, Yihuang G, Chunbing Z, Zhiguang S.	Medicine (Baltimore). 2020 May 22;99(21):e20335. doi: 10.1097/MD.0000000000020335.	Renjun G	Medicine (Baltimore)	2020	2020-06-03	PMC7249909		10.1097/MD.0000000000020335
34721629	Efficacy of Acupuncture Combined with Rehabilitation Training for Intensive Care Unit-Acquired Muscle Weakness: A Protocol for a Randomized, Sham-Procedure-Controlled Clinical Trial	Shou Y, Jin W, Zhuang L, Xue C, Hu L, Xu S, Zhang K, Jiang H, Liu P, Zhang B.	Evid Based Complement Alternat Med. 2021 Oct 20;2021:3539651. doi: 10.1155/2021/3539651. eCollection 2021.	Shou Y	Evid Based Complement Alternat Med	2021	2021-11-01	PMC8550834		10.1155/2021/3539651
29843761	Efficacy and safety of electro-acupuncture treatment in improving the consciousness of patients with traumatic brain injury: study protocol for a randomized controlled trial	Liu J, Xue X, Wu Y, Yang C, Li N, Li H.	Trials. 2018 May 29;19(1):296. doi: 10.1186/s13063-018-2687-3.	Liu J	Trials	2018	2018-05-31	PMC5975471		10.1186/s13063-018-2687-3
31278104	Efficacy and safety of acupuncture as an adjuvant treatment for acute pancreatitis: a protocol of systematic review and meta-analysis	Zhang K, Li C, Gao C, Zhao C, Tang Q, Zhai J, Li Y.	BMJ Open. 2019 Jul 4;9(7):e029327. doi: 10.1136/bmjopen-2019-029327.	Zhang K	BMJ Open	2019	2019-07-07	PMC6615812		10.1136/bmjopen-2019-029327
31504630	Moxibustion-Induced Burns in a Burn Unit in Northeast China: An 8-Year Retrospective Analysis	Zhao JC, Shi K, Xue Y, Hong L, Yu JA.	J Burn Care Res. 2020 Jan 30;41(1):184-189. doi: 10.1093/jbcr/irz151.	Zhao JC	J Burn Care Res	2020	2019-09-11			10.1093/jbcr/irz151
23259913	Auricular acupuncture for chemically dependent pregnant women: a randomized controlled trial of the NADA protocol	Janssen PA, Demorest LC, Kelly A, Thiessen P, Abrahams R.	Subst Abuse Treat Prev Policy. 2012 Dec 23;7:48. doi: 10.1186/1747-597X-7-48.	Janssen PA	Subst Abuse Treat Prev Policy	2012	2012-12-25	PMC3562266		10.1186/1747-597X-7-48
32108325	Benzodiazepines for treatment of patients with delirium excluding those who are cared for in an intensive care unit	Li Y, Ma J, Jin Y, Li N, Zheng R, Mu W, Wang J, Si JH, Chen J, Shang HC.	Cochrane Database Syst Rev. 2020 Feb 28;2(2):CD012670. doi: 10.1002/14651858.CD012670.pub2.	Li Y	Cochrane Database Syst Rev	2020	2020-02-29	PMC7047222		10.1002/14651858.CD012670.pub2
29103410	Acupuncture's Role in Solving the Opioid Epidemic: Evidence, Cost-Effectiveness, and Care Availability for Acupuncture as a Primary, Non-Pharmacologic Method for Pain Relief and Management-White Paper 2017	Fan AY, Miller DW, Bolash B, Bauer M, McDonald J, Faggert S, He H, Li YM, Matecki A, Camardella L, Koppelman MH, Stone JAM, Meade L, Pang J.	J Integr Med. 2017 Nov;15(6):411-425. doi: 10.1016/S2095-4964(17)60378-9.	Fan AY	J Integr Med	2017	2017-11-07			10.1016/S2095-4964(17)60378-9
21081772	Acupuncture in critically ill patients improves delayed gastric emptying: a randomized controlled trial	Pfab F, Winhard M, Nowak-Machen M, Napadow V, Irnich D, Pawlik M, Bein T, Hansen E.	Anesth Analg. 2011 Jan;112(1):150-5. doi: 10.1213/ANE.0b013e3181fdfac8. Epub 2010 Nov 16.	Pfab F	Anesth Analg	2011	2010-11-18	PMC3133450	NIHMS306448	10.1213/ANE.0b013e3181fdfac8
18356793	Surface electrostimulation of acupuncture points for sedation of critically ill patients in the intensive care unit--a pilot study	Nayak S, Wenstone R, Jones A, Nolan J, Strong A, Carson J.	Acupunct Med. 2008 Mar;26(1):1-7. doi: 10.1136/aim.26.1.1.	Nayak S	Acupunct Med	2008	2008-03-22			10.1136/aim.26.1.1
30036691	Transcutaneous Electrical Nerve Stimulation at the Acupuncture Points to Relieve Pain of Patients Under Mechanical Ventilation: A Randomized Controlled Study	AminiSaman J, Mohammadi S, Karimpour H, Hemmatpour B, Sharifi H, Kawyannejad R.	J Acupunct Meridian Stud. 2018 Oct;11(5):290-295. doi: 10.1016/j.jams.2018.06.008. Epub 2018 Jul 20.	AminiSaman J	J Acupunct Meridian Stud	2018	2018-07-24			10.1016/j.jams.2018.06.008
22459647	Electroacupuncture reduces the dose of midazolam monitored by the bispectral index in critically ill patients with mechanical ventilation: an exploratory study	Zheng X, Meng JB, Fang Q.	Acupunct Med. 2012 Jun;30(2):78-84. doi: 10.1136/acupmed-2011-010095. Epub 2012 Mar 29.	Zheng X	Acupunct Med	2012	2012-03-31			10.1136/acupmed-2011-010095
30514358	Effect of dual-acupoint and single-acupoint electric stimulation on postoperative outcomes in elderly patients subjected to gastrointestinal surgery: study protocol for a randomized controlled trial	Lu ZH, Dong HL, Huang-Fu JW, Fan XJ, Zhao WX, Min S, Zhang W, Liu MF, Wang YH, Wang LN, Xiong LZ.	Trials. 2018 Dec 4;19(1):669. doi: 10.1186/s13063-018-3052-2.	Lu ZH	Trials	2018	2018-12-06	PMC6280525		10.1186/s13063-018-3052-2
22380768	Cardioprotective effect of transcutaneous electric acupoint stimulation in the pediatric cardiac patients: a randomized controlled clinical trial	Ni X, Xie Y, Wang Q, Zhong H, Chen M, Wang F, Xiong L.	Paediatr Anaesth. 2012 Aug;22(8):805-11. doi: 10.1111/j.1460-9592.2012.03822.x. Epub 2012 Mar 2.	Ni X	Paediatr Anaesth	2012	2012-03-03			10.1111/j.1460-9592.2012.03822.x
20172127	Cardioprotective effects of electroacupuncture pretreatment on patients undergoing heart valve replacement surgery: a randomized controlled trial	Yang L, Yang J, Wang Q, Chen M, Lu Z, Chen S, Xiong L.	Ann Thorac Surg. 2010 Mar;89(3):781-6. doi: 10.1016/j.athoracsur.2009.12.003.	Yang L	Ann Thorac Surg	2010	2010-02-23			10.1016/j.athoracsur.2009.12.003
CN-02279443	The Effectiveness of Acupuncture for Complications in Critically Ill Patients	NCT04950738,	The Effectiveness of Acupuncture for Complications in Critically Ill Patients	https://clinicaltrials.gov/show/NCT04950738	2021					Cochrane Central Register of Controlled Trials (CENTRAL)			CTgov NCT04950738				Acute Pain; Delirium; Psychomotor Agitation		https://www.cochranelibrary.com/central/doi/10.1002/central/CN-02279443/full	Dementia and Cognitive Improvement; Complementary Medicine
CN-02084409	The Effectiveness of Acupuncture for Delirium in Critically Ill Patients	NCT04312893,	The Effectiveness of Acupuncture for Delirium in Critically Ill Patients	https://clinicaltrials.gov/show/NCT04312893	2020					Cochrane Central Register of Controlled Trials (CENTRAL)			CTgov NCT04312893				Critical Illness; Delirium; Psychomotor Agitation		https://www.cochranelibrary.com/central/doi/10.1002/central/CN-02084409/full	Dementia and Cognitive Improvement; Complementary Medicine
CN-01370975	Acupuncture and Traditional Herbal Medicine Therapy Prevent Deliriumin Patients with Cardiovascular Disease in Intensive Care Units	Matsumoto-Miyazaki, J; Ushikoshi, H; Miyata, S; Miyazaki, N; Nawa, T; Okada, H; Ojio, S; Ogura, S; Minatoguchi, S	Acupuncture and Traditional Herbal Medicine Therapy Prevent Deliriumin Patients with Cardiovascular Disease in Intensive Care Units	American journal of Chinese medicine	2017		45	2	255â€268	Cochrane Central Register of Controlled Trials (CENTRAL)		EMBASE 615582519				Article	*acupuncture; *cardiovascular disease; *delirium; *herbal medicine; *intensive care unit; Adverse drug reaction; Aggression; Clinical article; Clinical trial; Control group; Controlled clinical trial; Controlled study; Drug combination; Herbaceous agent; Human; Incidence; Kampo; Oral drug administration; Prevention; Randomized controlled trial; Sample size; Sedative agent; Side effect	10.1142/S0192415X17500161	https://www.cochranelibrary.com/central/doi/10.1002/central/CN-01370975/full	Complementary Medicine
CN-01931748	Acupuncture Effect on Digestion in Critically Ill Post-Operative Oral and Hypo-pharyngeal Cancer Patients	NCT03934294,	Acupuncture Effect on Digestion in Critically Ill Post-Operative Oral and Hypo-pharyngeal Cancer Patients	https://clinicaltrials.gov/show/NCT03934294	2019					Cochrane Central Register of Controlled Trials (CENTRAL)			CTgov NCT03934294				Critical Illness; Hypopharyngeal Neoplasms; Metoclopramide; Mouth Neoplasms; Pharyngeal Neoplasms		https://www.cochranelibrary.com/central/doi/10.1002/central/CN-01931748/full	ENT; Complementary Medicine
CN-01968533	Acupuncture effect on digestion in critically ill postoperative oral and hypopharyngeal cancer patients: a protocol for double-blind randomized control trial	Ben-Arie, E; Kao, PY; Ho, WC; Lee, YC	Acupuncture effect on digestion in critically ill postoperative oral and hypopharyngeal cancer patients: a protocol for double-blind randomized control trial	Medicine	2019		98	35	e16944	Cochrane Central Register of Controlled Trials (CENTRAL)	PUBMED 31464933					Clinical Trial Protocol; Journal Article; Randomized Controlled Trial	APACHE; Acupuncture Therapy [*methods]; Adult; Aged; Aged, 80 and over; Critical Care [*methods]; Doubleâ€Blind Method; Dyspepsia [etiology, *therapy]; Enteral Nutrition [methods]; Female; Humans; Hypopharyngeal Neoplasms [complications, *surgery]; Male; Middle Aged; Mouth Neoplasms [complications, *surgery]; Postoperative Care; Research Design; Taiwan	10.1097/MD.0000000000016944	https://www.cochranelibrary.com/central/doi/10.1002/central/CN-01968533/full	ENT; Complementary Medicine
CN-01610645	Efficacy and safety of electro-acupuncture treatment in improving the consciousness of patients with traumatic brain injury: study protocol for a randomized controlled trial	Liu, J; Xue, X; Wu, Y; Yang, C; Li, N; Li, H	Efficacy and safety of electro-acupuncture treatment in improving the consciousness of patients with traumatic brain injury: study protocol for a randomized controlled trial	Trials	2018		19	1		Cochrane Central Register of Controlled Trials (CENTRAL)	PUBMED 29843761	EMBASE 622334179				Journal: Article	*consciousness; *electroacupuncture; *traumatic brain injury; Acupuncture point; Adult; Aged; Article; Barthel index; Coma /complication; Controlled study; Glasgow coma scale; Human; Intensive care unit; Length of stay; Major clinical study; Mismatch negativity; Neiguan acupoint; Randomized controlled trial; Shuigou acupoint; Vital sign	10.1186/s13063-018-2687-3	https://www.cochranelibrary.com/central/doi/10.1002/central/CN-01610645/full	Complementary Medicine
29892207	Infectious Adverse Events Following Acupuncture: Clinical Progress and Microbiological Etiology	Kim YJ, Kim SH, Lee HJ, Kim WY.	J Korean Med Sci. 2018 May 9;33(24):e164. doi: 10.3346/jkms.2018.33.e164. eCollection 2018 Jun 11.	Kim YJ	J Korean Med Sci	2018	2018-06-13	PMC5990445		10.3346/jkms.2018.33.e164
31464933	Acupuncture effect on digestion in critically ill postoperative oral and hypopharyngeal cancer patients: A protocol for double-blind randomized control trial	Ben-Arie E, Kao PY, Ho WC, Lee YC.	Medicine (Baltimore). 2019 Aug;98(35):e16944. doi: 10.1097/MD.0000000000016944.	Ben-Arie E	Medicine (Baltimore)	2019	2019-08-30	PMC6736481		10.1097/MD.0000000000016944
32481297	Evaluation on the effect of acupuncture on patients with sepsis-induced myopathy (ACU-SIM pilot study): A single center, propensity-score stratified, assessor-blinded, prospective pragmatic controlled trial	Chen WT, Sun C, Zhou YB, Liu DH, Peng ZL, Chen J, Xu N, Lei YY, He J, Tang CZ, Lin XF, Xu NG, Xian SX, Lu LM.	Medicine (Baltimore). 2020 May 22;99(21):e20233. doi: 10.1097/MD.0000000000020233.	Chen WT	Medicine (Baltimore)	2020	2020-06-03	PMC7249879		10.1097/MD.0000000000020233
34205461	Digestion-Specific Acupuncture Effect on Feeding Intolerance in Critically Ill Post-Operative Oral and Hypopharyngeal Cancer Patients: A Single-Blind Randomized Control Trial	Ben-Arie E, Wei TH, Chen HC, Huang TC, Ho WC, Chang CM, Kao PY, Lee YC.	Nutrients. 2021 Jun 19;13(6):2110. doi: 10.3390/nu13062110.	Ben-Arie E	Nutrients	2021	2021-07-02	PMC8234819		10.3390/nu13062110
27500758	Acupuncture for heart failure: A systematic review of clinical studies	Lee H, Kim TH, Leem J.	Int J Cardiol. 2016 Nov 1;222:321-331. doi: 10.1016/j.ijcard.2016.07.195. Epub 2016 Jul 30.	Lee H	Int J Cardiol	2016	2016-08-09			10.1016/j.ijcard.2016.07.195
27236884	[Analgesic and Sedative Effect of Acupuncture Combined with Medicine on Patients Undergiong Cardiac Surgery]	Yu HJ, Xu XQ, Xu SA, Xu Jun, Cao WZ.	Zhongguo Zhong Xi Yi Jie He Za Zhi. 2016 Mar;36(3):289-93.	Yu HJ	Zhongguo Zhong Xi Yi Jie He Za Zhi	2016	2016-05-31
28440663	Acupuncture for Pain and Nausea in the Intensive Care Unit: A Feasibility Study in a Public Safety Net Hospital	Feeney C, Bruns E, LeCompte G, Forati A, Chen T, Matecki A.	J Altern Complement Med. 2017 Dec;23(12):996-1004. doi: 10.1089/acm.2016.0323. Epub 2017 Apr 25.	Feeney C	J Altern Complement Med	2017	2017-04-26			10.1089/acm.2016.0323
33565409	[Electroacupuncture in the treatment of acute gastrointestinal injury in patients with severe traumatic brain injury: a prospective randomized controlled trial]	Xing X, Jiang R, Lei S, Xu Q, Zhu M, Zhi Y, Xia G, Huang L, Mao S, Chen Z, Feng D.	Zhonghua Wei Zhong Bing Ji Jiu Yi Xue. 2021 Jan;33(1):95-99. doi: 10.3760/cma.j.cn121430-20200804-00562.	Xing X	Zhonghua Wei Zhong Bing Ji Jiu Yi Xue	2021	2021-02-10			10.3760/cma.j.cn121430-20200804-00562
28231740	Acupuncture and Traditional Herbal Medicine Therapy Prevent Deliriumin Patients with Cardiovascular Disease in Intensive Care Units	Matsumoto-Miyazaki J, Ushikoshi H, Miyata S, Miyazaki N, Nawa T, Okada H, Ojio S, Ogura S, Minatoguchi S.	Am J Chin Med. 2017;45(2):255-268. doi: 10.1142/S0192415X17500161. Epub 2017 Feb 23.	Matsumoto-Miyazaki J	Am J Chin Med	2017	2017-02-25			10.1142/S0192415X17500161
32481322	Psychological intervention on COVID-19: A protocol for systematic review and meta-analysis	Renjun G, Ziyun L, Xiwu Y, Wei W, Yihuang G, Chunbing Z, Zhiguang S.	Medicine (Baltimore). 2020 May 22;99(21):e20335. doi: 10.1097/MD.0000000000020335.	Renjun G	Medicine (Baltimore)	2020	2020-06-03	PMC7249909		10.1097/MD.0000000000020335
34721629	Efficacy of Acupuncture Combined with Rehabilitation Training for Intensive Care Unit-Acquired Muscle Weakness: A Protocol for a Randomized, Sham-Procedure-Controlled Clinical Trial	Shou Y, Jin W, Zhuang L, Xue C, Hu L, Xu S, Zhang K, Jiang H, Liu P, Zhang B.	Evid Based Complement Alternat Med. 2021 Oct 20;2021:3539651. doi: 10.1155/2021/3539651. eCollection 2021.	Shou Y	Evid Based Complement Alternat Med	2021	2021-11-01	PMC8550834		10.1155/2021/3539651
29843761	Efficacy and safety of electro-acupuncture treatment in improving the consciousness of patients with traumatic brain injury: study protocol for a randomized controlled trial	Liu J, Xue X, Wu Y, Yang C, Li N, Li H.	Trials. 2018 May 29;19(1):296. doi: 10.1186/s13063-018-2687-3.	Liu J	Trials	2018	2018-05-31	PMC5975471		10.1186/s13063-018-2687-3
31278104	Efficacy and safety of acupuncture as an adjuvant treatment for acute pancreatitis: a protocol of systematic review and meta-analysis	Zhang K, Li C, Gao C, Zhao C, Tang Q, Zhai J, Li Y.	BMJ Open. 2019 Jul 4;9(7):e029327. doi: 10.1136/bmjopen-2019-029327.	Zhang K	BMJ Open	2019	2019-07-07	PMC6615812		10.1136/bmjopen-2019-029327
31504630	Moxibustion-Induced Burns in a Burn Unit in Northeast China: An 8-Year Retrospective Analysis	Zhao JC, Shi K, Xue Y, Hong L, Yu JA.	J Burn Care Res. 2020 Jan 30;41(1):184-189. doi: 10.1093/jbcr/irz151.	Zhao JC	J Burn Care Res	2020	2019-09-11			10.1093/jbcr/irz151
23259913	Auricular acupuncture for chemically dependent pregnant women: a randomized controlled trial of the NADA protocol	Janssen PA, Demorest LC, Kelly A, Thiessen P, Abrahams R.	Subst Abuse Treat Prev Policy. 2012 Dec 23;7:48. doi: 10.1186/1747-597X-7-48.	Janssen PA	Subst Abuse Treat Prev Policy	2012	2012-12-25	PMC3562266		10.1186/1747-597X-7-48
32108325	Benzodiazepines for treatment of patients with delirium excluding those who are cared for in an intensive care unit	Li Y, Ma J, Jin Y, Li N, Zheng R, Mu W, Wang J, Si JH, Chen J, Shang HC.	Cochrane Database Syst Rev. 2020 Feb 28;2(2):CD012670. doi: 10.1002/14651858.CD012670.pub2.	Li Y	Cochrane Database Syst Rev	2020	2020-02-29	PMC7047222		10.1002/14651858.CD012670.pub2
29103410	Acupuncture's Role in Solving the Opioid Epidemic: Evidence, Cost-Effectiveness, and Care Availability for Acupuncture as a Primary, Non-Pharmacologic Method for Pain Relief and Management-White Paper 2017	Fan AY, Miller DW, Bolash B, Bauer M, McDonald J, Faggert S, He H, Li YM, Matecki A, Camardella L, Koppelman MH, Stone JAM, Meade L, Pang J.	J Integr Med. 2017 Nov;15(6):411-425. doi: 10.1016/S2095-4964(17)60378-9.	Fan AY	J Integr Med	2017	2017-11-07			10.1016/S2095-4964(17)60378-9
21081772	Acupuncture in critically ill patients improves delayed gastric emptying: a randomized controlled trial	Pfab F, Winhard M, Nowak-Machen M, Napadow V, Irnich D, Pawlik M, Bein T, Hansen E.	Anesth Analg. 2011 Jan;112(1):150-5. doi: 10.1213/ANE.0b013e3181fdfac8. Epub 2010 Nov 16.	Pfab F	Anesth Analg	2011	2010-11-18	PMC3133450	NIHMS306448	10.1213/ANE.0b013e3181fdfac8
18356793	Surface electrostimulation of acupuncture points for sedation of critically ill patients in the intensive care unit--a pilot study	Nayak S, Wenstone R, Jones A, Nolan J, Strong A, Carson J.	Acupunct Med. 2008 Mar;26(1):1-7. doi: 10.1136/aim.26.1.1.	Nayak S	Acupunct Med	2008	2008-03-22			10.1136/aim.26.1.1
30036691	Transcutaneous Electrical Nerve Stimulation at the Acupuncture Points to Relieve Pain of Patients Under Mechanical Ventilation: A Randomized Controlled Study	AminiSaman J, Mohammadi S, Karimpour H, Hemmatpour B, Sharifi H, Kawyannejad R.	J Acupunct Meridian Stud. 2018 Oct;11(5):290-295. doi: 10.1016/j.jams.2018.06.008. Epub 2018 Jul 20.	AminiSaman J	J Acupunct Meridian Stud	2018	2018-07-24			10.1016/j.jams.2018.06.008
22459647	Electroacupuncture reduces the dose of midazolam monitored by the bispectral index in critically ill patients with mechanical ventilation: an exploratory study	Zheng X, Meng JB, Fang Q.	Acupunct Med. 2012 Jun;30(2):78-84. doi: 10.1136/acupmed-2011-010095. Epub 2012 Mar 29.	Zheng X	Acupunct Med	2012	2012-03-31			10.1136/acupmed-2011-010095
30514358	Effect of dual-acupoint and single-acupoint electric stimulation on postoperative outcomes in elderly patients subjected to gastrointestinal surgery: study protocol for a randomized controlled trial	Lu ZH, Dong HL, Huang-Fu JW, Fan XJ, Zhao WX, Min S, Zhang W, Liu MF, Wang YH, Wang LN, Xiong LZ.	Trials. 2018 Dec 4;19(1):669. doi: 10.1186/s13063-018-3052-2.	Lu ZH	Trials	2018	2018-12-06	PMC6280525		10.1186/s13063-018-3052-2
22380768	Cardioprotective effect of transcutaneous electric acupoint stimulation in the pediatric cardiac patients: a randomized controlled clinical trial	Ni X, Xie Y, Wang Q, Zhong H, Chen M, Wang F, Xiong L.	Paediatr Anaesth. 2012 Aug;22(8):805-11. doi: 10.1111/j.1460-9592.2012.03822.x. Epub 2012 Mar 2.	Ni X	Paediatr Anaesth	2012	2012-03-03			10.1111/j.1460-9592.2012.03822.x
20172127	Cardioprotective effects of electroacupuncture pretreatment on patients undergoing heart valve replacement surgery: a randomized controlled trial	Yang L, Yang J, Wang Q, Chen M, Lu Z, Chen S, Xiong L.	Ann Thorac Surg. 2010 Mar;89(3):781-6. doi: 10.1016/j.athoracsur.2009.12.003.	Yang L	Ann Thorac Surg	2010	2010-02-23			10.1016/j.athoracsur.2009.12.003
CN-02279443	The Effectiveness of Acupuncture for Complications in Critically Ill Patients	NCT04950738,	The Effectiveness of Acupuncture for Complications in Critically Ill Patients	https://clinicaltrials.gov/show/NCT04950738	2021					Cochrane Central Register of Controlled Trials (CENTRAL)			CTgov NCT04950738				Acute Pain; Delirium; Psychomotor Agitation		https://www.cochranelibrary.com/central/doi/10.1002/central/CN-02279443/full	Dementia and Cognitive Improvement; Complementary Medicine
CN-02084409	The Effectiveness of Acupuncture for Delirium in Critically Ill Patients	NCT04312893,	The Effectiveness of Acupuncture for Delirium in Critically Ill Patients	https://clinicaltrials.gov/show/NCT04312893	2020					Cochrane Central Register of Controlled Trials (CENTRAL)			CTgov NCT04312893				Critical Illness; Delirium; Psychomotor Agitation		https://www.cochranelibrary.com/central/doi/10.1002/central/CN-02084409/full	Dementia and Cognitive Improvement; Complementary Medicine
CN-01931748	Acupuncture Effect on Digestion in Critically Ill Post-Operative Oral and Hypo-pharyngeal Cancer Patients	NCT03934294,	Acupuncture Effect on Digestion in Critically Ill Post-Operative Oral and Hypo-pharyngeal Cancer Patients	https://clinicaltrials.gov/show/NCT03934294	2019					Cochrane Central Register of Controlled Trials (CENTRAL)			CTgov NCT03934294				Critical Illness; Hypopharyngeal Neoplasms; Metoclopramide; Mouth Neoplasms; Pharyngeal Neoplasms		https://www.cochranelibrary.com/central/doi/10.1002/central/CN-01931748/full	ENT; Complementary Medicine
CN-01370975	Acupuncture and Traditional Herbal Medicine Therapy Prevent Deliriumin Patients with Cardiovascular Disease in Intensive Care Units	Matsumoto-Miyazaki, J; Ushikoshi, H; Miyata, S; Miyazaki, N; Nawa, T; Okada, H; Ojio, S; Ogura, S; Minatoguchi, S	Acupuncture and Traditional Herbal Medicine Therapy Prevent Deliriumin Patients with Cardiovascular Disease in Intensive Care Units	American journal of Chinese medicine	2017		45	2	255â€268	Cochrane Central Register of Controlled Trials (CENTRAL)		EMBASE 615582519				Article	*acupuncture; *cardiovascular disease; *delirium; *herbal medicine; *intensive care unit; Adverse drug reaction; Aggression; Clinical article; Clinical trial; Control group; Controlled clinical trial; Controlled study; Drug combination; Herbaceous agent; Human; Incidence; Kampo; Oral drug administration; Prevention; Randomized controlled trial; Sample size; Sedative agent; Side effect	10.1142/S0192415X17500161	https://www.cochranelibrary.com/central/doi/10.1002/central/CN-01370975/full	Complementary Medicine
CN-00771387	Acupuncture in critically ill patients improves delayed gastric emptying: a randomized controlled trial	Pfab, F; Winhard, M; Nowak-Machen, M; Napadow, V; Irnich, D; Pawlik, M; Bein, T; Hansen, E	Acupuncture in critically ill patients improves delayed gastric emptying: a randomized controlled trial	Anesthesia and analgesia	2011		112	1	150â€155	Cochrane Central Register of Controlled Trials (CENTRAL)	PUBMED 21081772					Comparative Study; Journal Article; Randomized Controlled Trial; Research Support, Nonâ€U.S. Gov't	Acupuncture Therapy [*methods]; Adult; Critical Illness [*therapy]; Enteral Nutrition [adverse effects, *methods]; Female; Gastric Emptying [physiology]; Humans; Male; Middle Aged; Prospective Studies; Singleâ€Blind Method; Time Factors; Treatment Outcome	10.1213/ANE.0b013e3181fdfac8	https://www.cochranelibrary.com/central/doi/10.1002/central/CN-00771387/full	Complementary Medicine; Gut
CN-01200148	Analgesic and Sedative Effect of Acupuncture Combined with Medicine on Patients Undergiong Cardiac Surgery	Yu, HJ; Xu, XQ; Xu, SA; Xu Jun, null; Cao, WZ	Analgesic and Sedative Effect of Acupuncture Combined with Medicine on Patients Undergiong Cardiac Surgery	Zhongguo zhong xi yi jie he za zhi zhongguo zhongxiyi jiehe zazhi = chinese journal of integrated traditional and western medicine	2016		36	3	289â€293	Cochrane Central Register of Controlled Trials (CENTRAL)	PUBMED 27236884					Journal Article; Randomized Controlled Trial	Acupuncture Analgesia; Analgesia [*methods]; Analgesics [therapeutic use]; Cardiac Surgical Procedures; Dexmedetomidine [therapeutic use]; Electroacupuncture; Heart Rate; Humans; Hypnotics and Sedatives [therapeutic use]; Morphine [therapeutic use]; Pain Management [*methods]; Pain [prevention & control]; Respiration, Artificial		https://www.cochranelibrary.com/central/doi/10.1002/central/CN-01200148/full	Complementary Medicine
CN-01968533	Acupuncture effect on digestion in critically ill postoperative oral and hypopharyngeal cancer patients: a protocol for double-blind randomized control trial	Ben-Arie, E; Kao, PY; Ho, WC; Lee, YC	Acupuncture effect on digestion in critically ill postoperative oral and hypopharyngeal cancer patients: a protocol for double-blind randomized control trial	Medicine	2019		98	35	e16944	Cochrane Central Register of Controlled Trials (CENTRAL)	PUBMED 31464933					Clinical Trial Protocol; Journal Article; Randomized Controlled Trial	APACHE; Acupuncture Therapy [*methods]; Adult; Aged; Aged, 80 and over; Critical Care [*methods]; Doubleâ€Blind Method; Dyspepsia [etiology, *therapy]; Enteral Nutrition [methods]; Female; Humans; Hypopharyngeal Neoplasms [complications, *surgery]; Male; Middle Aged; Mouth Neoplasms [complications, *surgery]; Postoperative Care; Research Design; Taiwan	10.1097/MD.0000000000016944	https://www.cochranelibrary.com/central/doi/10.1002/central/CN-01968533/full	ENT; Complementary Medicine
CN-00845274	Auricular acupuncture for chemically dependent pregnant women: a randomized controlled trial of the NADA protocol	Janssen, PA; Demorest, LC; Kelly, A; Thiessen, P; Abrahams, R	Auricular acupuncture for chemically dependent pregnant women: a randomized controlled trial of the NADA protocol	Substance abuse treatment, prevention, and policy	2012		7		48	Cochrane Central Register of Controlled Trials (CENTRAL)	PUBMED 23259913					Journal Article; Randomized Controlled Trial; Research Support, Nonâ€U.S. Gov't	Acupuncture, Ear; Adult; Female; Humans; Illicit Drugs [*adverse effects]; Infant, Newborn; Morphine [therapeutic use]; Neonatal Abstinence Syndrome [drug therapy, etiology, therapy]; Pregnancy; Pregnancy Complications [*therapy]; Substanceâ€Related Disorders [*complications, *therapy]; Women's Health	10.1186/1747-597X-7-48	https://www.cochranelibrary.com/central/doi/10.1002/central/CN-00845274/full	Drugs and Alcohol; Complementary Medicine
CN-00970379	Cardioprotective effect of transcutaneous electric acupoint stimulation in the pediatric cardiac patients: a randomized controlled clinical trial	Ni, X; Xie, Y; Wang, Q; Zhong, H; Chen, M; Wang, F; Xiong, L	Cardioprotective effect of transcutaneous electric acupoint stimulation in the pediatric cardiac patients: a randomized controlled clinical trial	Paediatric anaesthesia	2012		22	8	805â€811	Cochrane Central Register of Controlled Trials (CENTRAL)	PUBMED 22380768					Journal Article; Randomized Controlled Trial; Research Support, Nonâ€U.S. Gov't	Acupuncture Points; Anesthesia; Anesthesia Recovery Period; Biomarkers [analysis]; Cardiac Surgical Procedures; Cardiopulmonary Bypass [adverse effects]; Child, Preschool; Cytokines [blood]; Câ€Reactive Protein [analysis]; Endpoint Determination; Female; Heart Diseases [*therapy]; Heart Septal Defects, Atrial [surgery]; Heart Septal Defects, Ventricular [surgery]; Humans; Inflammation Mediators …	10.1111/j.1460-9592.2012.03822.x	https://www.cochranelibrary.com/central/doi/10.1002/central/CN-00970379/full	Complementary Medicine
CN-02343641	Efficacy of Acupuncture Combined with Rehabilitation Training for Intensive Care Unit-Acquired Muscle Weakness: A Protocol for a Randomized, Sham-Procedure-Controlled Clinical Trial	Shou, Y; Jin, W; Zhuang, L; Xue, C; Hu, L; Xu, S; Zhang, K; Jiang, H; Liu, P; Zhang, B	Efficacy of Acupuncture Combined with Rehabilitation Training for Intensive Care Unit-Acquired Muscle Weakness: A Protocol for a Randomized, Sham-Procedure-Controlled Clinical Trial	Evidence-based Complementary and Alternative Medicine	2021		2021			Cochrane Central Register of Controlled Trials (CENTRAL)		EMBASE 2015441459				Journal: Article	*biguan acupoint; *intensive care unit; *muscle weakness; *sham procedure; Adult; Article; Artificial ventilation; Barthel index; Clinical trial; Comparative effectiveness; Controlled study; Female; Human; Jianyu acupoint; Major clinical study; Male; Medical research; Muscle thickness; Quchi acupoint; Randomized controlled trial; Rectus femoris muscle; Rehabilitation; Side effect; Single blind pr…	10.1155/2021/3539651	https://www.cochranelibrary.com/central/doi/10.1002/central/CN-02343641/full	Complementary Medicine
CN-01610645	Efficacy and safety of electro-acupuncture treatment in improving the consciousness of patients with traumatic brain injury: study protocol for a randomized controlled trial	Liu, J; Xue, X; Wu, Y; Yang, C; Li, N; Li, H	Efficacy and safety of electro-acupuncture treatment in improving the consciousness of patients with traumatic brain injury: study protocol for a randomized controlled trial	Trials	2018		19	1		Cochrane Central Register of Controlled Trials (CENTRAL)	PUBMED 29843761	EMBASE 622334179				Journal: Article	*consciousness; *electroacupuncture; *traumatic brain injury; Acupuncture point; Adult; Aged; Article; Barthel index; Coma /complication; Controlled study; Glasgow coma scale; Human; Intensive care unit; Length of stay; Major clinical study; Mismatch negativity; Neiguan acupoint; Randomized controlled trial; Shuigou acupoint; Vital sign	10.1186/s13063-018-2687-3	https://www.cochranelibrary.com/central/doi/10.1002/central/CN-01610645/full	Complementary Medicine
28440663	Acupuncture for Pain and Nausea in the Intensive Care Unit: A Feasibility Study in a Public Safety Net Hospital	Feeney C, Bruns E, LeCompte G, Forati A, Chen T, Matecki A.	J Altern Complement Med. 2017 Dec;23(12):996-1004. doi: 10.1089/acm.2016.0323. Epub 2017 Apr 25.	Feeney C	J Altern Complement Med	2017	2017-04-26			10.1089/acm.2016.0323
31110553	Acupuncture plus Chinese Herbal Medicine for Irritable Bowel Syndrome with Diarrhea: A Systematic Review and Meta-Analysis	Yan J, Miao ZW, Lu J, Ge F, Yu LH, Shang WB, Liu LN, Sun ZG.	Evid Based Complement Alternat Med. 2019 Apr 14;2019:7680963. doi: 10.1155/2019/7680963. eCollection 2019.	Yan J	Evid Based Complement Alternat Med	2019	2019-05-22	PMC6487118		10.1155/2019/7680963
26155320	Acupuncture for Neoplasms: An Update from the PubMed Database	Wang G, Litscher G.	Med Acupunct. 2015 Jun 1;27(3):151-157. doi: 10.1089/acu.2014.1077.	Wang G	Med Acupunct	2015	2015-07-09	PMC4491166		10.1089/acu.2014.1077
34336622	Efficacy of Acupuncture in the Treatment of Chronic Abdominal Pain	Berger AA, Liu Y, Jin K, Kaneb A, Welschmeyer A, Cornett EM, Kaye AD, Imani F, Khademi SH, Varrassi G, Viswanath O, Urits I.	Anesth Pain Med. 2021 Mar 17;11(2):e113027. doi: 10.5812/aapm.113027. eCollection 2021 Apr.	Berger AA	Anesth Pain Med	2021	2021-08-02	PMC8314076		10.5812/aapm.113027
29103410	Acupuncture's Role in Solving the Opioid Epidemic: Evidence, Cost-Effectiveness, and Care Availability for Acupuncture as a Primary, Non-Pharmacologic Method for Pain Relief and Management-White Paper 2017	Fan AY, Miller DW, Bolash B, Bauer M, McDonald J, Faggert S, He H, Li YM, Matecki A, Camardella L, Koppelman MH, Stone JAM, Meade L, Pang J.	J Integr Med. 2017 Nov;15(6):411-425. doi: 10.1016/S2095-4964(17)60378-9.	Fan AY	J Integr Med	2017	2017-11-07			10.1016/S2095-4964(17)60378-9
34336626	Efficacy of Dry Needling and Acupuncture in the Treatment of Neck Pain	Berger AA, Liu Y, Mosel L, Champagne KA, Ruoff MT, Cornett EM, Kaye AD, Imani F, Shakeri A, Varrassi G, Viswanath O, Urits I.	Anesth Pain Med. 2021 Apr 3;11(2):e113627. doi: 10.5812/aapm.113627. eCollection 2021 Apr.	Berger AA	Anesth Pain Med	2021	2021-08-02	PMC8314077		10.5812/aapm.113627
32577244	Acupuncture induced pneumothorax: A case report	Shrestha N, Karki B, Shrestha PS, Gami R, Acharya SP, Dhakal SS.	Clin Case Rep. 2020 Mar 18;8(6):967-969. doi: 10.1002/ccr3.2789. eCollection 2020 Jun.	Shrestha N	Clin Case Rep	2020	2020-06-25	PMC7303851		10.1002/ccr3.2789
33375924	Battlefield Acupuncture for Adult Pain: A Systematic Review and Meta-Analysis of Randomized Controlled Trials	Yang J, Ganesh R, Wu Q, Li L, Ogletree SP, Del Fabro AS, Wahner-Roedler DL, Xiong D, Bauer BA, Chon TY.	Am J Chin Med. 2021;49(1):25-40. doi: 10.1142/S0192415X21500026. Epub 2020 Dec 29.	Yang J	Am J Chin Med	2021	2020-12-30			10.1142/S0192415X21500026
34922567	Acupressure in patients with seasonal allergic rhinitis: a randomized controlled exploratory trial	Israel L, Rotter G, Förster-Ruhrmann U, Hummelsberger J, Nögel R, Michalsen A, Tissen-Diabaté T, Binting S, Reinhold T, Ortiz M, Brinkhaus B.	Chin Med. 2021 Dec 18;16(1):137. doi: 10.1186/s13020-021-00536-w.	Israel L	Chin Med	2021	2021-12-19	PMC8684198		10.1186/s13020-021-00536-w
32539426	A Malaysian retrospective study of acupuncture-assisted anesthesia in breast lump excision	Ang JY, Bhojwani K, Chan HK, Chan AC.	Acupunct Med. 2021 Feb;39(1):64-68. doi: 10.1177/0964528420920307. Epub 2020 Jun 15.	Ang JY	Acupunct Med	2021	2020-06-17			10.1177/0964528420920307
18560289	Challenges of implementing a feasibility study of acupuncture in acute and critical care settings	Lindquist R, Sendelbach S, Windenburg DC, Vanwormer A, Treat-Jacobson D, Chose D.	AACN Adv Crit Care. 2008 Apr-Jun;19(2):202-10. doi: 10.1097/01.AACN.0000318123.56759.1c.	Lindquist R	AACN Adv Crit Care	2008	2008-06-19			10.1097/01.AACN.0000318123.56759.1c
28901007	Pharmacological and mechanical interventions for labour induction in outpatient settings	Vogel JP, Osoti AO, Kelly AJ, Livio S, Norman JE, Alfirevic Z.	Cochrane Database Syst Rev. 2017 Sep 13;9(9):CD007701. doi: 10.1002/14651858.CD007701.pub3.	Vogel JP	Cochrane Database Syst Rev	2017	2017-09-14	PMC6483740		10.1002/14651858.CD007701.pub3
24043951	The effectiveness of massage therapy for the treatment of nonspecific low back pain: a systematic review of systematic reviews	Kumar S, Beaton K, Hughes T.	Int J Gen Med. 2013 Sep 4;6:733-41. doi: 10.2147/IJGM.S50243.	Kumar S	Int J Gen Med	2013	2013-09-18	PMC3772691		10.2147/IJGM.S50243
28432528	Conventional Acupuncture for Cardiac Arrhythmia: A Systematic Review of Randomized Controlled Trials	Liu J, Li SN, Liu L, Zhou K, Li Y, Cui XY, Wan J, Lu JJ, Huang YC, Wang XS, Lin Q.	Chin J Integr Med. 2018 Mar;24(3):218-226. doi: 10.1007/s11655-017-2753-9. Epub 2017 Apr 22.	Liu J	Chin J Integr Med	2018	2017-04-23			10.1007/s11655-017-2753-9
15253851	Clinical research on acupuncture. Part 1. What have reviews of the efficacy and safety of acupuncture told us so far?	Birch S, Hesselink JK, Jonkman FA, Hekker TA, Bos A.	J Altern Complement Med. 2004 Jun;10(3):468-80. doi: 10.1089/1075553041323894.	Birch S	J Altern Complement Med	2004	2004-07-16			10.1089/1075553041323894
25456960	The effects of acupuncture after thyroid surgery: A randomized, controlled trial	Iacobone M, Citton M, Zanella S, Scarpa M, Pagura G, Tropea S, Galligioni H, Ceccherelli F, Feltracco P, Viel G, Nitti D.	Surgery. 2014 Dec;156(6):1605-12; discussion 1612-3. doi: 10.1016/j.surg.2014.08.062. Epub 2014 Nov 11.	Iacobone M	Surgery	2014	2014-12-03			10.1016/j.surg.2014.08.062
22141917	Acupuncture therapy for infants: a preliminary report on reasons for consultation, feasibility, and tolerability	Gentry KR, McGinn KL, Kundu A, Lynn AM.	Paediatr Anaesth. 2012 Jul;22(7):690-5. doi: 10.1111/j.1460-9592.2011.03743.x. Epub 2011 Dec 6.	Gentry KR	Paediatr Anaesth	2012	2011-12-07			10.1111/j.1460-9592.2011.03743.x
29843761	Efficacy and safety of electro-acupuncture treatment in improving the consciousness of patients with traumatic brain injury: study protocol for a randomized controlled trial	Liu J, Xue X, Wu Y, Yang C, Li N, Li H.	Trials. 2018 May 29;19(1):296. doi: 10.1186/s13063-018-2687-3.	Liu J	Trials	2018	2018-05-31	PMC5975471		10.1186/s13063-018-2687-3
34261065	Effects of Dingchuan Decoction on Lung Function and Clinical Effectiveness Rate in Children with Asthma: A Systematic Review and Meta-Analysis	Wang SN, Yan JL, Wu SX, Wu L, Zheng YC, Shou JS, Xu YJ.	Complement Med Res. 2021;28(6):533-544. doi: 10.1159/000512669. Epub 2021 Jul 14.	Wang SN	Complement Med Res	2021	2021-07-14			10.1159/000512669
28254102	Auricular Acupuncture Analgesia in Thoracic Trauma: A Case Report	Papadopoulos GS, Tzimas P, Liarmakopoulou A, Petrou AM.	J Acupunct Meridian Stud. 2017 Jan;10(1):49-52. doi: 10.1016/j.jams.2016.06.003. Epub 2016 Jul 28.	Papadopoulos GS	J Acupunct Meridian Stud	2017	2017-03-04			10.1016/j.jams.2016.06.003
24550025	[Non-pharmaceutical measures, topical analgesics and oral administration of glucose in pain management: Austrian interdisciplinary recommendations on pediatric perioperative pain management]	Messerer B, Krauss-Stoisser B, Urlesberger B.	Schmerz. 2014 Feb;28(1):31-42. doi: 10.1007/s00482-014-1391-9.	Messerer B	Schmerz	2014	2014-02-20			10.1007/s00482-014-1391-9
29519859	Treating people with arthritis with traditional Chinese medicine (TCM): an examination of the perception of TCM practitioners	Yang L, Peng W, Adams J, Sibbritt DW.	Acupunct Med. 2018 Aug;36(4):228-239. doi: 10.1136/acupmed-2017-011527. Epub 2018 Mar 8.	Yang L	Acupunct Med	2018	2018-03-10			10.1136/acupmed-2017-011527
29231293	[Electroacupuncture for severe acute pancreatitis accompanied with paralytic ileus:a randomized controlled trial]	Li J, Zhao Y, Wen Q, Xue Q, Lv J, Li N.	Zhongguo Zhen Jiu. 2016 Nov 12;36(11):1126-1130. doi: 10.13703/j.0255-2930.2016.11.002.	Li J	Zhongguo Zhen Jiu	2016	2017-12-13			10.13703/j.0255-2930.2016.11.002
25724021	Acupuncture Reduces Pain and Autonomic Distress During Injection of Local Anesthetic in Children: A Pragmatic Crossover Investigation	Usichenko TI, Wolters P, Anders EF, Splieth C.	Clin J Pain. 2016 Jan;32(1):82-6. doi: 10.1097/AJP.0000000000000222.	Usichenko TI	Clin J Pain	2016	2015-02-28			10.1097/AJP.0000000000000222
34331571	Acupuncture for radiation-induced toxicity in head and neck squamous cell carcinoma: a systematic review based on PICO criteria	Bonomo P, Stocchi G, Caini S, Desideri I, Santarlasci V, Becherini C, Limatola V, Locatello LG, Mannelli G, Spinelli G, Guido C, Livi L.	Eur Arch Otorhinolaryngol. 2022 Apr;279(4):2083-2097. doi: 10.1007/s00405-021-07002-1. Epub 2021 Jul 31.	Bonomo P	Eur Arch Otorhinolaryngol	2022	2021-07-31	PMC8930866		10.1007/s00405-021-07002-1
30756451	Randomized, single-blinded, crossover study of a novel wound dressing vs current clinical practice after percutaneous collagen induction therapy	Gold MH, Biron J, Thompson B.	J Cosmet Dermatol. 2019 Apr;18(2):524-529. doi: 10.1111/jocd.12872. Epub 2019 Feb 12.	Gold MH	J Cosmet Dermatol	2019	2019-02-14			10.1111/jocd.12872
34781116	Auricular stimulation for preoperative anxiety - A systematic review and meta-analysis of randomized controlled clinical trials	Usichenko TI, Hua K, Cummings M, Nowak A, Hahnenkamp K, Brinkhaus B, Dietzel J.	J Clin Anesth. 2022 Feb;76:110581. doi: 10.1016/j.jclinane.2021.110581. Epub 2021 Nov 12.	Usichenko TI	J Clin Anesth	2022	2021-11-15			10.1016/j.jclinane.2021.110581
30151314	An integrated approach with homeopathic medicine and electro-acupuncture in anaesthesiology during breast cancer surgery: Case reports	Bosco F, Cidin S, Maceri F, Ghilli M, Roncella M, De Simone L.	J Pharmacopuncture. 2018 Jun;21(2):126-131. doi: 10.3831/KPI.2018.21.016. Epub 2018 Jun 30.	Bosco F	J Pharmacopuncture	2018	2018-08-29	PMC6054085		10.3831/KPI.2018.21.016
15102252	Acupuncture for lower back and pelvic pain in late pregnancy: a retrospective report on 167 consecutive cases	Ternov NK, Grennert L, Aberg A, Algotsson L, Akeson J.	Pain Med. 2001 Sep;2(3):204-7. doi: 10.1046/j.1526-4637.2001.01031.x.	Ternov NK	Pain Med	2001	2004-04-23			10.1046/j.1526-4637.2001.01031.x
24684103	[Electroacupuncture intervention combined with general anesthesia for 80 cases of heart valve replacement surgery under cardiopulmonary bypass]	Chi H, Zhou WX, Wu YY, Chen TY, Ge W, Yuan L, Shen WD, Zhou J.	Zhen Ci Yan Jiu. 2014 Feb;39(1):1-6.	Chi H	Zhen Ci Yan Jiu	2014	2014-04-02
31624527	Evaluation of Percutaneous Electrical Nerve Stimulation of the Auricle for Relief of Postoperative Pain Following Cesarean Section	Chakravarthy M, Prashanth A, George A.	Med Acupunct. 2019 Oct 1;31(5):281-288. doi: 10.1089/acu.2019.1352. Epub 2019 Oct 17.	Chakravarthy M	Med Acupunct	2019	2019-10-19	PMC6795276		10.1089/acu.2019.1352
12162472	Transcutaneous electrical acupoint stimulation potentiates analgesic effect of morphine	Yuan CS, Attele AS, Dey L, Lynch JP, Guan X.	J Clin Pharmacol. 2002 Aug;42(8):899-903. doi: 10.1177/009127002401102812.	Yuan CS	J Clin Pharmacol	2002	2002-08-07			10.1177/009127002401102812
24684106	[Post-operative management for 86 cases of heart valve replacement surgery patients undergoing transcutaneous electrical acupoint stimulation combined with general anesthesia]	Zhou WX, Xu JJ, Wu YY, Chi H, Chen TY, Ge W, Zhou J.	Zhen Ci Yan Jiu. 2014 Feb;39(1):16-9.	Zhou WX	Zhen Ci Yan Jiu	2014	2014-04-02
6475036	WHO's traditional medicine programme: progress and perspectives	Akerele O.	WHO Chron. 1984;38(2):76-81.	Akerele O	WHO Chron	1984	1984-01-01
35508863	Effectiveness and Safety of Baidu Jieduan Granules for COVID-19: A Retrospective Observational Multicenter Study	Xu XR, Zhang W, Wu XX, Huang TR, Zuo JG, Shao Z, Zhou S, Fang BJ.	Chin J Integr Med. 2022 May 4:1-9. doi: 10.1007/s11655-022-3673-x. Online ahead of print.	Xu XR	Chin J Integr Med	2022	2022-05-04	PMC9068500		10.1007/s11655-022-3673-x
26350110	Effects of transcutaneous electrical acupoint stimulation at different frequencies on perioperative anesthetic dosage, recovery, complications, and prognosis in video-assisted thoracic surgical lobectomy: a randomized, double-blinded, placebo-controlled trial	Huang S, Peng W, Tian X, Liang H, Jia Z, Lo T, He M, Feng Y.	J Anesth. 2017 Feb;31(1):58-65. doi: 10.1007/s00540-015-2057-1. Epub 2015 Sep 8.	Huang S	J Anesth	2017	2015-09-10			10.1007/s00540-015-2057-1
2641217	Personal service workers: a critical link in the AIDS education chain?	Backinger C.	AIDS Educ Prev. 1989 Spring;1(1):31-8.	Backinger C	AIDS Educ Prev	1989	1989-01-01
CN-01039888	Efficacy and safety of auriculopressure for primary care patients with chronic non-specific spinal pain: a multicentre randomised controlled trial	Vas, J; Modesto, M; Aguilar, I; GonÃ§alo Cda, S; Rivas-Ruiz, F	Efficacy and safety of auriculopressure for primary care patients with chronic non-specific spinal pain: a multicentre randomised controlled trial	Acupuncture in medicine	2014		32	3	227â€235	Cochrane Central Register of Controlled Trials (CENTRAL)	PUBMED 24568949					Journal Article; Multicenter Study; Randomized Controlled Trial; Research Support, Nonâ€U.S. Gov't	Acupressure; Acupuncture Points; Adult; Back Pain [*therapy]; Chronic Pain [*therapy]; Female; Humans; Male; Quality of Life; Safety; Treatment Outcome	10.1136/acupmed-2013-010507	https://www.cochranelibrary.com/central/doi/10.1002/central/CN-01039888/full	Back and Neck; Complementary Medicine
CN-01085600	Acupressure improves the postoperative comfort of gastric cancer patients: a randomised controlled trial	Hsiung, WT; Chang, YC; Yeh, ML; Chang, YH	Acupressure improves the postoperative comfort of gastric cancer patients: a randomised controlled trial	Complementary therapies in medicine	2015		23	3	339â€346	Cochrane Central Register of Controlled Trials (CENTRAL)	PUBMED 26051568	EMBASE 603782846				Journal Article; Randomized Controlled Trial	*acupressure; *postoperative care; *postoperative nausea and vomiting/co [Complication]; *postoperative nausea and vomiting/th [Therapy]; *postoperative pain/co [Complication]; *postoperative pain/th [Therapy]; Abdominal distension; Acupressure; Acupuncture Points; Adult; Aged; Analgesic agent/iv [Intravenous Drug Administration]; Article; Bupivacaine; Cancer patient; Clinical article; Clinical e…	10.1016/j.ctim.2015.03.010	https://www.cochranelibrary.com/central/doi/10.1002/central/CN-01085600/full	Complementary Medicine
CN-01610645	Efficacy and safety of electro-acupuncture treatment in improving the consciousness of patients with traumatic brain injury: study protocol for a randomized controlled trial	Liu, J; Xue, X; Wu, Y; Yang, C; Li, N; Li, H	Efficacy and safety of electro-acupuncture treatment in improving the consciousness of patients with traumatic brain injury: study protocol for a randomized controlled trial	Trials	2018		19	1		Cochrane Central Register of Controlled Trials (CENTRAL)	PUBMED 29843761	EMBASE 622334179				Journal: Article	*consciousness; *electroacupuncture; *traumatic brain injury; Acupuncture point; Adult; Aged; Article; Barthel index; Coma /complication; Controlled study; Glasgow coma scale; Human; Intensive care unit; Length of stay; Major clinical study; Mismatch negativity; Neiguan acupoint; Randomized controlled trial; Shuigou acupoint; Vital sign	10.1186/s13063-018-2687-3	https://www.cochranelibrary.com/central/doi/10.1002/central/CN-01610645/full	Complementary Medicine
CN-02376218	Effectiveness of Acupuncture for Pain Control after Cesarean Delivery: a Randomized Clinical Trial	Usichenko, TI; Henkel, BJ; Klausenitz, C; Hesse, T; Pierdant, G; Cummings, M; Hahnenkamp, K	Effectiveness of Acupuncture for Pain Control after Cesarean Delivery: a Randomized Clinical Trial	JAMA network open	2022					Cochrane Central Register of Controlled Trials (CENTRAL)	PUBMED 35226080	EMBASE 637424443				Journal: Article in Press	*acupuncture; *cesarean section; *postoperative analgesia; Adult; Article; Clinical trial; Controlled study; Eligibility criteria; Female; Foley balloon catheter; Germany; Health care quality; Human; Major clinical study; Needle; Outcome assessment; Pain intensity; Patient satisfaction; Randomization; Randomized controlled trial; Rating scale; Risk factor; Single blind procedure; Spinal anesthesi…	10.1001/jamanetworkopen.2022.0517	https://www.cochranelibrary.com/central/doi/10.1002/central/CN-02376218/full
CN-01580477	Acupuncture for Pain in the Emergency Department	NCT02540512,	Acupuncture for Pain in the Emergency Department	https://clinicaltrials.gov/show/NCT02540512	2015					Cochrane Central Register of Controlled Trials (CENTRAL)			CTgov NCT02540512				Acetaminophen; Acetaminophen, hydrocodone drug combination; Emergencies; Hydrocodone; Musculoskeletal Pain; Oxycodone		https://www.cochranelibrary.com/central/doi/10.1002/central/CN-01580477/full	Complementary Medicine
CN-01430841	Acupuncture for cancer-related fatigue in lung cancer patients: a randomized, double blind, placebo-controlled pilot trial	Cheng, CS; Chen, LY; Ning, ZY; Zhang, CY; Chen, H; Chen, Z; Zhu, XY; Xie, J	Acupuncture for cancer-related fatigue in lung cancer patients: a randomized, double blind, placebo-controlled pilot trial	Supportive care in cancer	2017		25	12	3807â€3814	Cochrane Central Register of Controlled Trials (CENTRAL)	PUBMED 28707168	EMBASE 618975377				Journal Article; Randomized Controlled Trial	*acupuncture; *cancer fatigue/dm [Disease Management]; *cancer fatigue/th [Therapy]; *lung cancer/dm [Disease Management]; *lung cancer/rt [Radiotherapy]; *lung cancer/th [Therapy]; Acupuncture Points; Acupuncture Therapy [*methods]; Adult; Anorexia; Article; Bleeding; Cancer patient; Cancer radiotherapy; Cancer staging; Clinical article; Controlled study; Diarrhea; Dizziness; Double blind proced…	10.1007/s00520-017-3812-7	https://www.cochranelibrary.com/central/doi/10.1002/central/CN-01430841/full	Complementary Medicine
CN-01614864	Electroacupuncture for severe acute pancreatitis accompanied with paralytic ileus: a randomized controlled trial	Li, J; Zhao, Y; Wen, Q; Xue, Q; Lv, J; Li, N	Electroacupuncture for severe acute pancreatitis accompanied with paralytic ileus: a randomized controlled trial	Zhongguo zhen jiu [Chinese acupuncture & moxibustion]	2016		36	11	1126â€1130	Cochrane Central Register of Controlled Trials (CENTRAL)	PUBMED 29231293					Journal Article; Pragmatic Clinical Trial; Randomized Controlled Trial	Acupuncture Points; Acute Disease; Electroacupuncture; Humans; Intestinal Pseudoâ€Obstruction [complications, *therapy]; Pancreatitis [complications, *therapy]; Prospective Studies	10.13703/j.0255-2930.2016.11.002	https://www.cochranelibrary.com/central/doi/10.1002/central/CN-01614864/full
CN-00896485	Exercise and auricular acupuncture for chronic low-back pain	Collazo Chao, E	Exercise and auricular acupuncture for chronic low-back pain	Revista internacional de acupuntura	2012		6	1	31â€32	Cochrane Central Register of Controlled Trials (CENTRAL)		EMBASE 364634536				Journal: Review	*acupuncture; *auricular acupuncture; *chronic pain /therapy; *exercise; *low back pain /therapy; Controlled study; Human; Major clinical study; Oswestry Disability Index; Quality of life; Randomized controlled trial; Review	10.1016/S1887-8369(12)70048-0	https://www.cochranelibrary.com/central/doi/10.1002/central/CN-00896485/full	Complementary Medicine; Back and Neck
CN-01507171	Acupuncture for Postoperative Pain After Abdominal Surgery for Gynecological Diseases	NCT02851186,	Acupuncture for Postoperative Pain After Abdominal Surgery for Gynecological Diseases	https://clinicaltrials.gov/show/NCT02851186	2016					Cochrane Central Register of Controlled Trials (CENTRAL)			CTgov NCT02851186				Genital Diseases, Female; Pain, Postoperative		https://www.cochranelibrary.com/central/doi/10.1002/central/CN-01507171/full	Complementary Medicine
CN-01610112	The effect of auriculotherapy on labor pain, length of active phase and episiotomy rate among reproductive aged women	Abedi, P; Rastegar, H; Valiani, M; Saadati, N	The effect of auriculotherapy on labor pain, length of active phase and episiotomy rate among reproductive aged women	Journal of family and reproductive health	2017		11	4	185â€190	Cochrane Central Register of Controlled Trials (CENTRAL)		EMBASE 622536629				Journal: Article	*auricular acupuncture; *episiotomy; *labor pain /therapy; *length of active phase; *parameters concerning the fetus, newborn and pregnancy; *reproduction; Adult; Apgar score; Article; Controlled study; Female; Gestational age; Hospital care; Human; Major clinical study; Pain intensity; Postpartum hemorrhage; Questionnaire; Randomized controlled trial; Respiratory distress; Uterus contraction; Va…		https://www.cochranelibrary.com/central/doi/10.1002/central/CN-01610112/full
CN-01257044	Acupuncture Reduces Pain and Autonomic Distress During Injection of Local Anesthetic in Children: a Pragmatic Crossover Investigation	Usichenko, TI; Wolters, P; Anders, EF; Splieth, C	Acupuncture Reduces Pain and Autonomic Distress During Injection of Local Anesthetic in Children: a Pragmatic Crossover Investigation	Clinical journal of pain	2016		32	1	82â€86	Cochrane Central Register of Controlled Trials (CENTRAL)	PUBMED 25724021					Journal Article; Pragmatic Clinical Trial; Randomized Controlled Trial	Acupuncture Points; Acupuncture Therapy [*methods]; Acute Pain [etiology, *physiopathology, *therapy]; Adolescent; Anesthetics, Local [administration & dosage, *adverse effects]; Child; Child, Preschool; Crossâ€Over Studies; Dental Care for Children [adverse effects, methods]; Female; Heart Rate; Humans; Male; Needles [adverse effects]; Pain Management; Pain Measurement; Patient Satisfaction; Pr…	10.1097/AJP.0000000000000222	https://www.cochranelibrary.com/central/doi/10.1002/central/CN-01257044/full	Complementary Medicine; Oral Health
CN-00865581	Exercise and Auricular Acupuncture for Chronic Low-back Pain: a Feasibility Randomized-controlled Trial	Hunter, RF; McDonough, SM; Bradbury, I; Liddle, SD; Walsh, DM; Dhamija, S; Glasgow, P; Gormley, G; McCann, SM; Park, J; Hurley, DA; Delitto, A; Baxter, GD	Exercise and Auricular Acupuncture for Chronic Low-back Pain: a Feasibility Randomized-controlled Trial	Clinical journal of pain	2012		28	3	259â€267	Cochrane Central Register of Controlled Trials (CENTRAL)	PUBMED 21753728					Journal Article; Randomized Controlled Trial; Research Support, Nonâ€U.S. Gov't	Acupuncture, Ear [*methods]; Adult; Back Pain [*therapy]; Chronic Disease; Cohort Studies; Disability Evaluation; Exercise Therapy [*methods]; Feasibility Studies; Female; Followâ€Up Studies; Humans; Male; Middle Aged; Pain Measurement; Patient Compliance; Quality of Life; Sample Size; Surveys and Questionnaires; Time Factors; Treatment Outcome	10.1097/AJP.0b013e3182274018	https://www.cochranelibrary.com/central/doi/10.1002/central/CN-00865581/full	Back and Neck; Complementary Medicine
CN-02291530	Effect of reducing abdominal obesity on low back pain in post natal women	Adel, HE; Abd El Aziz, KS; Abbassy, AH; Yousef, AM	Effect of reducing abdominal obesity on low back pain in post natal women	Turkish journal of physiotherapy and rehabilitation	2021		32	3	9279â€9286	Cochrane Central Register of Controlled Trials (CENTRAL)		EMBASE 2013625945				Journal: Article	*abdominal obesity; *low back pain; *postnatal care; Abdominal fat; Abdominal wall musculature; Adult; Article; Auricular acupuncture; Body mass; Breast feeding; Cesarean section; Clinical article; Controlled study; Female; Focused ultrasound therapy; Functional disease; Human; Informed consent; Job performance; Low calorie diet; Lumbar region; Obesity management; Oswestry Disability Index; Outpa…		https://www.cochranelibrary.com/central/doi/10.1002/central/CN-02291530/full	Pregnancy and Childbirth
CN-01481707	The Effect of Acupuncture on Infertility With In-Vitro Fertilization (IVF) Patients	NCT00317317,	The Effect of Acupuncture on Infertility With In-Vitro Fertilization (IVF) Patients	https://clinicaltrials.gov/show/NCT00317317	2006					Cochrane Central Register of Controlled Trials (CENTRAL)			CTgov NCT00317317				Infertility		https://www.cochranelibrary.com/central/doi/10.1002/central/CN-01481707/full	Complementary Medicine
CN-02349019	Acupuncture at tender acupoints for chronic low back pain: a feasibility study investigating the impact of acupuncture on back pain and physical function	ACTRN12621001426875,	Acupuncture at tender acupoints for chronic low back pain: a feasibility study investigating the impact of acupuncture on back pain and physical function	https://trialsearch.who.int/Trial2.aspx?TrialID=ACTRN12621001426875	2021					Cochrane Central Register of Controlled Trials (CENTRAL)					ICTRP ACTRN12621001426875				https://www.cochranelibrary.com/central/doi/10.1002/central/CN-02349019/full	Complementary Medicine
CN-00992977	Electroacupuncture intervention combined with general anesthesia for 80 cases of heart valve replacement surgery under cardiopulmonary bypass	Chi, H; Zhou, WX; Wu, YY; Chen, TY; Ge, W; Yuan, L; Shen, WD; Zhou, J	Electroacupuncture intervention combined with general anesthesia for 80 cases of heart valve replacement surgery under cardiopulmonary bypass	Zhen CI yan jiu = acupuncture research	2014		39	1	1â€6	Cochrane Central Register of Controlled Trials (CENTRAL)	PUBMED 24684103					English Abstract; Journal Article; Randomized Controlled Trial; Research Support, Nonâ€U.S. Gov't	*electroacupuncture; *general anesthesia; *heart valve/su [Surgery]; *postoperative pain/pc [Prevention]; *postoperative pain/th [Therapy]; *valvular heart disease/co [Complication]; *valvular heart disease/su [Surgery]; Acupuncture Analgesia; Acupuncture analgesia; Adult; Anesthesia, General; Article; Cardiopulmonary Bypass; Cardiopulmonary bypass; Combined Modality Therapy; Controlled clinical …		https://www.cochranelibrary.com/central/doi/10.1002/central/CN-00992977/full	Complementary Medicine
CN-01662735	Magnetic Non-Invasive Acupuncture For Infant Comfort A Pilot Study in Preterm Infants Requiring Eye-exam for Retinopathy of Prematurity	NCT03650621,	Magnetic Non-Invasive Acupuncture For Infant Comfort A Pilot Study in Preterm Infants Requiring Eye-exam for Retinopathy of Prematurity	https://clinicaltrials.gov/show/NCT03650621	2018					Cochrane Central Register of Controlled Trials (CENTRAL)			CTgov NCT03650621				Premature Birth; Retinal Diseases; Retinopathy of Prematurity		https://www.cochranelibrary.com/central/doi/10.1002/central/CN-01662735/full	Neonatal; Complementary Medicine
CN-01966310	Effects of Transcutaneous Nerve Electrostimulation (TENS) of Acupuncture Points on Pulmonary Function and Dyspnea Symptoms in Patients With Pulmonary Nodules	NCT04051398,	Effects of Transcutaneous Nerve Electrostimulation (TENS) of Acupuncture Points on Pulmonary Function and Dyspnea Symptoms in Patients With Pulmonary Nodules	https://clinicaltrials.gov/show/NCT04051398	2019					Cochrane Central Register of Controlled Trials (CENTRAL)			CTgov NCT04051398				Dyspnea; Lung Diseases; Multiple Pulmonary Nodules		https://www.cochranelibrary.com/central/doi/10.1002/central/CN-01966310/full	Complementary Medicine
CN-02356677	Acupressure in patients with seasonal allergic rhinitis: a randomized controlled exploratory trial	Israel, L; Rotter, G; Forster-Ruhrmann, U; Hummelsberger, J; Nogel, R; Michalsen, A; Tissen-Diabate, T; Binting, S; Reinhold, T; Ortiz, M; Brinkhaus, B	Acupressure in patients with seasonal allergic rhinitis: a randomized controlled exploratory trial	Chinese medicine (united kingdom)	2021		16	1		Cochrane Central Register of Controlled Trials (CENTRAL)		EMBASE 2014495698				Journal: Article	*acupressure; *pollen allergy /drug therapy /therapy; Adult; Article; Clinical article; Clinical effectiveness; Controlled study; Exploratory research; Feasibility study; Female; Human; Male; Patient safety; Pressure measurement; Quality of life assessment; Questionnaire; Randomized controlled trial; Scoring system; Self care; Visual analog scale	10.1186/s13020-021-00536-w	https://www.cochranelibrary.com/central/doi/10.1002/central/CN-02356677/full	Complementary Medicine
CN-02332015	Influence of Hypnoacupuncture on Early Perioperative Recovery	NCT05068037,	Influence of Hypnoacupuncture on Early Perioperative Recovery	https://clinicaltrials.gov/show/NCT05068037	2021					Cochrane Central Register of Controlled Trials (CENTRAL)			CTgov NCT05068037				Antiemetics; Pain, Postoperative; Postoperative Nausea and Vomiting; Vomiting		https://www.cochranelibrary.com/central/doi/10.1002/central/CN-02332015/full
CN-01662299	Auricular Point Acupressure: Examining the Scientific Underpinnings of Pain Relief	NCT03634527,	Auricular Point Acupressure: Examining the Scientific Underpinnings of Pain Relief	https://clinicaltrials.gov/show/NCT03634527	2018					Cochrane Central Register of Controlled Trials (CENTRAL)			CTgov NCT03634527				Peripheral Nervous System Diseases		https://www.cochranelibrary.com/central/doi/10.1002/central/CN-01662299/full	Complementary Medicine
CN-01450585	Facet-joint injections for non-specific low back pain: a feasibility RCT	Snidvongs, S; Taylor, RS; Ahmad, A; Thomson, S; Sharma, M; Farr, A; Fitzsimmons, D; Poulton, S; Mehta, V; Langford, R	Facet-joint injections for non-specific low back pain: a feasibility RCT	Health technology assessment	2017		21	74	1â€129	Cochrane Central Register of Controlled Trials (CENTRAL)		EMBASE 620312971				Article	*arthralgia/dm [Disease Management]; *arthralgia/et [Etiology]; *arthralgia/th [Therapy]; *low back pain/dm [Disease Management]; *low back pain/dt [Drug Therapy]; *low back pain/th [Therapy]; *lumbar facet joint/dm [Disease Management]; *lumbar facet joint/et [Etiology]; *lumbar facet joint/th [Therapy]; *lumbar spine; *steroid/ar [Intraarticular Drug Administration]; *steroid/dt [Drug Therapy];…	10.3310/hta21740	https://www.cochranelibrary.com/central/doi/10.1002/central/CN-01450585/full	Back and Neck
CN-02145366	Effectiveness of Low Level Laser Therapy on Insulin Resistance and Inflammatory Biomarkers	NCT04477109,	Effectiveness of Low Level Laser Therapy on Insulin Resistance and Inflammatory Biomarkers	https://clinicaltrials.gov/show/NCT04477109	2020					Cochrane Central Register of Controlled Trials (CENTRAL)			CTgov NCT04477109				Insulin Resistance		https://www.cochranelibrary.com/central/doi/10.1002/central/CN-02145366/full
CN-01621683	Facet-joint injections for non-specific low back pain: a feasibility RCT	Snidvongs, S; Taylor, RS; Ahmad, A; Thomson, S; Sharma, M; Farr, A; Fitzsimmons, D; Poulton, S; Mehta, V; Langford, R	Facet-joint injections for non-specific low back pain: a feasibility RCT	Health technology assessment (Winchester, England)	2017		21	74	1â€130	Cochrane Central Register of Controlled Trials (CENTRAL)	PUBMED 29231159					Journal Article; Randomized Controlled Trial; Research Support, Nonâ€U.S. Gov't	Anesthetics, Local [economics, *therapeutic use]; Costâ€Benefit Analysis; Early Termination of Clinical Trials; Female; Humans; Low Back Pain [*drug therapy]; Male; Nerve Block; Surveys and Questionnaires; Treatment Outcome; Zygapophyseal Joint	10.3310/hta21740	https://www.cochranelibrary.com/central/doi/10.1002/central/CN-01621683/full	Complementary Medicine
CN-02042569	Evaluation of the Effectiveness of Transcutaneous Electrical Nerve Stimulation During Labor	NCT03137251,	Evaluation of the Effectiveness of Transcutaneous Electrical Nerve Stimulation During Labor	https://clinicaltrials.gov/show/NCT03137251	2017					Cochrane Central Register of Controlled Trials (CENTRAL)			CTgov NCT03137251						https://www.cochranelibrary.com/central/doi/10.1002/central/CN-02042569/full
26329399	Massage for low-back pain	Furlan AD, Giraldo M, Baskwill A, Irvin E, Imamura M.	Cochrane Database Syst Rev. 2015 Sep 1;2015(9):CD001929. doi: 10.1002/14651858.CD001929.pub3.	Furlan AD	Cochrane Database Syst Rev	2015	2015-09-03	PMC8734598		10.1002/14651858.CD001929.pub3
33306198	Acupuncture for chronic nonspecific low back pain	Mu J, Furlan AD, Lam WY, Hsu MY, Ning Z, Lao L.	Cochrane Database Syst Rev. 2020 Dec 11;12(12):CD013814. doi: 10.1002/14651858.CD013814.	Mu J	Cochrane Database Syst Rev	2020	2020-12-11	PMC8095030		10.1002/14651858.CD013814
28050900	Planned early birth versus expectant management (waiting) for prelabour rupture of membranes at term (37 weeks or more)	Middleton P, Shepherd E, Flenady V, McBain RD, Crowther CA.	Cochrane Database Syst Rev. 2017 Jan 4;1(1):CD005302. doi: 10.1002/14651858.CD005302.pub3.	Middleton P	Cochrane Database Syst Rev	2017	2017-01-05	PMC6464808		10.1002/14651858.CD005302.pub3
31110553	Acupuncture plus Chinese Herbal Medicine for Irritable Bowel Syndrome with Diarrhea: A Systematic Review and Meta-Analysis	Yan J, Miao ZW, Lu J, Ge F, Yu LH, Shang WB, Liu LN, Sun ZG.	Evid Based Complement Alternat Med. 2019 Apr 14;2019:7680963. doi: 10.1155/2019/7680963. eCollection 2019.	Yan J	Evid Based Complement Alternat Med	2019	2019-05-22	PMC6487118		10.1155/2019/7680963
34126419	Traditional Chinese medicine shenhuang granule in patients with severe/critical COVID-19: A randomized controlled multicenter trial	Zhou S, Feng J, Xie Q, Huang T, Xu X, Zhou D, Zhang W, Sun S, Liu X, Wu X, Che J, Fan T, Zou D, Wang J, Zhan D, Peng D, Feng Y, Yu G, Yuan Z, Fang B.	Phytomedicine. 2021 Aug;89:153612. doi: 10.1016/j.phymed.2021.153612. Epub 2021 May 28.	Zhou S	Phytomedicine	2021	2021-06-14	PMC8161732		10.1016/j.phymed.2021.153612
26339265	Systematic Review of Adverse Effects: A Further Step towards Modernization of Acupuncture in China	Wu J, Hu Y, Zhu Y, Yin P, Litscher G, Xu S.	Evid Based Complement Alternat Med. 2015;2015:432467. doi: 10.1155/2015/432467. Epub 2015 Aug 3.	Wu J	Evid Based Complement Alternat Med	2015	2015-09-05	PMC4538973		10.1155/2015/432467
27500758	Acupuncture for heart failure: A systematic review of clinical studies	Lee H, Kim TH, Leem J.	Int J Cardiol. 2016 Nov 1;222:321-331. doi: 10.1016/j.ijcard.2016.07.195. Epub 2016 Jul 30.	Lee H	Int J Cardiol	2016	2016-08-09			10.1016/j.ijcard.2016.07.195
33426711	The use of acupuncture for advanced cancer care: Protocol for a systematic review and meta-analysis	Jiang Z, Wei Y, Cao L, Chen Q, Yang H, Lin Z, Jiang L, Mei Z, Liu Z, Chen Z.	J Adv Nurs. 2021 Apr;77(4):2085-2091. doi: 10.1111/jan.14748. Epub 2021 Jan 10.	Jiang Z	J Adv Nurs	2021	2021-01-11			10.1111/jan.14748
28231740	Acupuncture and Traditional Herbal Medicine Therapy Prevent Deliriumin Patients with Cardiovascular Disease in Intensive Care Units	Matsumoto-Miyazaki J, Ushikoshi H, Miyata S, Miyazaki N, Nawa T, Okada H, Ojio S, Ogura S, Minatoguchi S.	Am J Chin Med. 2017;45(2):255-268. doi: 10.1142/S0192415X17500161. Epub 2017 Feb 23.	Matsumoto-Miyazaki J	Am J Chin Med	2017	2017-02-25			10.1142/S0192415X17500161
24761175	Research on Acupuncture in Pregnancy and Childbirth: The U.S. Contribution	Soliday E, Hapke P.	Med Acupunct. 2013 Aug;25(4):252-260. doi: 10.1089/acu.2012.0950.	Soliday E	Med Acupunct	2013	2014-04-25	PMC3746244		10.1089/acu.2012.0950
29892207	Infectious Adverse Events Following Acupuncture: Clinical Progress and Microbiological Etiology	Kim YJ, Kim SH, Lee HJ, Kim WY.	J Korean Med Sci. 2018 May 9;33(24):e164. doi: 10.3346/jkms.2018.33.e164. eCollection 2018 Jun 11.	Kim YJ	J Korean Med Sci	2018	2018-06-13	PMC5990445		10.3346/jkms.2018.33.e164
28775110	Bilateral pneumothoraces following acupuncture	Oskarsson P, Walker CA, Leigh-Smith S.	BMJ Case Rep. 2017 Aug 3;2017:bcr2017221310. doi: 10.1136/bcr-2017-221310.	Oskarsson P	BMJ Case Rep	2017	2017-08-05	PMC5624010		10.1136/bcr-2017-221310
34763474	Acupuncture for heart failure: a Bayesian network systematic review and meta-analysis protocol	Zhu F, Yin S, Zheng G, Zhong Y, Gan D, Deng L, Chen S, Yang L, Li L.	Ann Palliat Med. 2021 Oct;10(10):11148-11155. doi: 10.21037/apm-21-2131.	Zhu F	Ann Palliat Med	2021	2021-11-12			10.21037/apm-21-2131
19593119	The role of acupuncture and transcutaneous-electrical nerve stimulation for postoperative pain control	Meissner W.	Curr Opin Anaesthesiol. 2009 Oct;22(5):623-6. doi: 10.1097/ACO.0b013e32832fbdf1.	Meissner W	Curr Opin Anaesthesiol	2009	2009-07-14			10.1097/ACO.0b013e32832fbdf1
27033320	Massage for Low-back Pain	Farber K, Wieland LS.	Explore (NY). 2016 May-Jun;12(3):215-7. doi: 10.1016/j.explore.2016.02.014. Epub 2016 Mar 2.	Farber K	Explore (NY)	2016	2016-04-02			10.1016/j.explore.2016.02.014
32539426	A Malaysian retrospective study of acupuncture-assisted anesthesia in breast lump excision	Ang JY, Bhojwani K, Chan HK, Chan AC.	Acupunct Med. 2021 Feb;39(1):64-68. doi: 10.1177/0964528420920307. Epub 2020 Jun 15.	Ang JY	Acupunct Med	2021	2020-06-17			10.1177/0964528420920307
32481297	Evaluation on the effect of acupuncture on patients with sepsis-induced myopathy (ACU-SIM pilot study): A single center, propensity-score stratified, assessor-blinded, prospective pragmatic controlled trial	Chen WT, Sun C, Zhou YB, Liu DH, Peng ZL, Chen J, Xu N, Lei YY, He J, Tang CZ, Lin XF, Xu NG, Xian SX, Lu LM.	Medicine (Baltimore). 2020 May 22;99(21):e20233. doi: 10.1097/MD.0000000000020233.	Chen WT	Medicine (Baltimore)	2020	2020-06-03	PMC7249879		10.1097/MD.0000000000020233
19307808	Using acupuncture for acute pain in hospitalized children	Wu S, Sapru A, Stewart MA, Milet MJ, Hudes M, Livermore LF, Flori HR.	Pediatr Crit Care Med. 2009 May;10(3):291-6. doi: 10.1097/PCC.0b013e318198afd6.	Wu S	Pediatr Crit Care Med	2009	2009-03-25	PMC4127308	NIHMS304331	10.1097/PCC.0b013e318198afd6
31464933	Acupuncture effect on digestion in critically ill postoperative oral and hypopharyngeal cancer patients: A protocol for double-blind randomized control trial	Ben-Arie E, Kao PY, Ho WC, Lee YC.	Medicine (Baltimore). 2019 Aug;98(35):e16944. doi: 10.1097/MD.0000000000016944.	Ben-Arie E	Medicine (Baltimore)	2019	2019-08-30	PMC6736481		10.1097/MD.0000000000016944
25197310	Adverse events of massage therapy in pain-related conditions: a systematic review	Yin P, Gao N, Wu J, Litscher G, Xu S.	Evid Based Complement Alternat Med. 2014;2014:480956. doi: 10.1155/2014/480956. Epub 2014 Aug 12.	Yin P	Evid Based Complement Alternat Med	2014	2014-09-09	PMC4145795		10.1155/2014/480956
27114385	Acupuncture for Dyspnea in Lung Cancer: Results of a Feasibility Trial	Bauml J, Haas A, Simone CB 2nd, Li SQ, Cohen RB, Langer CJ, Mao JJ.	Integr Cancer Ther. 2016 Sep;15(3):326-32. doi: 10.1177/1534735415624138. Epub 2016 Apr 24.	Bauml J	Integr Cancer Ther	2016	2016-04-27	PMC5739187		10.1177/1534735415624138
15253851	Clinical research on acupuncture. Part 1. What have reviews of the efficacy and safety of acupuncture told us so far?	Birch S, Hesselink JK, Jonkman FA, Hekker TA, Bos A.	J Altern Complement Med. 2004 Jun;10(3):468-80. doi: 10.1089/1075553041323894.	Birch S	J Altern Complement Med	2004	2004-07-16			10.1089/1075553041323894
28901007	Pharmacological and mechanical interventions for labour induction in outpatient settings	Vogel JP, Osoti AO, Kelly AJ, Livio S, Norman JE, Alfirevic Z.	Cochrane Database Syst Rev. 2017 Sep 13;9(9):CD007701. doi: 10.1002/14651858.CD007701.pub3.	Vogel JP	Cochrane Database Syst Rev	2017	2017-09-14	PMC6483740		10.1002/14651858.CD007701.pub3
28432528	Conventional Acupuncture for Cardiac Arrhythmia: A Systematic Review of Randomized Controlled Trials	Liu J, Li SN, Liu L, Zhou K, Li Y, Cui XY, Wan J, Lu JJ, Huang YC, Wang XS, Lin Q.	Chin J Integr Med. 2018 Mar;24(3):218-226. doi: 10.1007/s11655-017-2753-9. Epub 2017 Apr 22.	Liu J	Chin J Integr Med	2018	2017-04-23			10.1007/s11655-017-2753-9
18954689	Neuropathic pain in dogs and cats: if only they could tell us if they hurt	Mathews KA.	Vet Clin North Am Small Anim Pract. 2008 Nov;38(6):1365-414, vii-viii. doi: 10.1016/j.cvsm.2008.09.001.	Mathews KA	Vet Clin North Am Small Anim Pract	2008	2008-10-29			10.1016/j.cvsm.2008.09.001
27996204	Postoperative Pain Control Following Craniotomy: A Systematic Review of Recent Clinical Literature	Tsaousi GG, Logan SW, Bilotta F.	Pain Pract. 2017 Sep;17(7):968-981. doi: 10.1111/papr.12548. Epub 2017 Feb 23.	Tsaousi GG	Pain Pract	2017	2016-12-21			10.1111/papr.12548
27766596	Effects of acupuncture on quality of life and pain in patients with osteoporosis-a pilot randomized controlled trial	Schiller J, Korallus C, Bethge M, Karst M, Schmalhofer ML, Gutenbrunner C, Fink MG.	Arch Osteoporos. 2016 Dec;11(1):34. doi: 10.1007/s11657-016-0288-x. Epub 2016 Oct 20.	Schiller J	Arch Osteoporos	2016	2016-10-22			10.1007/s11657-016-0288-x
31278104	Efficacy and safety of acupuncture as an adjuvant treatment for acute pancreatitis: a protocol of systematic review and meta-analysis	Zhang K, Li C, Gao C, Zhao C, Tang Q, Zhai J, Li Y.	BMJ Open. 2019 Jul 4;9(7):e029327. doi: 10.1136/bmjopen-2019-029327.	Zhang K	BMJ Open	2019	2019-07-07	PMC6615812		10.1136/bmjopen-2019-029327
32108325	Benzodiazepines for treatment of patients with delirium excluding those who are cared for in an intensive care unit	Li Y, Ma J, Jin Y, Li N, Zheng R, Mu W, Wang J, Si JH, Chen J, Shang HC.	Cochrane Database Syst Rev. 2020 Feb 28;2(2):CD012670. doi: 10.1002/14651858.CD012670.pub2.	Li Y	Cochrane Database Syst Rev	2020	2020-02-29	PMC7047222		10.1002/14651858.CD012670.pub2
29843761	Efficacy and safety of electro-acupuncture treatment in improving the consciousness of patients with traumatic brain injury: study protocol for a randomized controlled trial	Liu J, Xue X, Wu Y, Yang C, Li N, Li H.	Trials. 2018 May 29;19(1):296. doi: 10.1186/s13063-018-2687-3.	Liu J	Trials	2018	2018-05-31	PMC5975471		10.1186/s13063-018-2687-3
34205461	Digestion-Specific Acupuncture Effect on Feeding Intolerance in Critically Ill Post-Operative Oral and Hypopharyngeal Cancer Patients: A Single-Blind Randomized Control Trial	Ben-Arie E, Wei TH, Chen HC, Huang TC, Ho WC, Chang CM, Kao PY, Lee YC.	Nutrients. 2021 Jun 19;13(6):2110. doi: 10.3390/nu13062110.	Ben-Arie E	Nutrients	2021	2021-07-02	PMC8234819		10.3390/nu13062110
33523610	Interventions for Tobacco Cessation in Adults, Including Pregnant Women: An Evidence Update for the U.S. Preventive Services Task Force	Patnode CD, Henderson JT, Melnikow J, Coppola EL, Durbin S, Thomas R.	Rockville (MD): Agency for Healthcare Research and Quality (US); 2021 Jan. Report No.: 20-05264-EF-1.	Patnode CD	Interventions for Tobacco Cessation in Adults, Including Pregnant Women: An Evidence Update for the U.S. Preventive Services Task Force	2021	2021-01-01
16781528	Does religious activity improve health outcomes? A critical review of the recent literature	Coruh B, Ayele H, Pugh M, Mulligan T.	Explore (NY). 2005 May;1(3):186-91. doi: 10.1016/j.explore.2005.02.001.	Coruh B	Explore (NY)	2005	2006-06-20			10.1016/j.explore.2005.02.001
30114983	Non-pharmacologic treatments for symptoms of diabetic peripheral neuropathy: a systematic review	Amato Nesbit S, Sharma R, Waldfogel JM, Zhang A, Bennett WL, Yeh HC, Chelladurai Y, Feldman D, Robinson KA, Dy SM.	Curr Med Res Opin. 2019 Jan;35(1):15-25. doi: 10.1080/03007995.2018.1497958. Epub 2018 Aug 17.	Amato Nesbit S	Curr Med Res Opin	2019	2018-08-18			10.1080/03007995.2018.1497958
30756451	Randomized, single-blinded, crossover study of a novel wound dressing vs current clinical practice after percutaneous collagen induction therapy	Gold MH, Biron J, Thompson B.	J Cosmet Dermatol. 2019 Apr;18(2):524-529. doi: 10.1111/jocd.12872. Epub 2019 Feb 12.	Gold MH	J Cosmet Dermatol	2019	2019-02-14			10.1111/jocd.12872
30608427	Acupuncture as an add-on therapy to sublingual allergen-specific immunotherapy for patients with allergic rhinitis	Li JH, Yang LH, Chen Y, Fan ZX.	Medicine (Baltimore). 2019 Jan;98(1):e13945. doi: 10.1097/MD.0000000000013945.	Li JH	Medicine (Baltimore)	2019	2019-01-05	PMC6344116		10.1097/MD.0000000000013945
31795171	Pharmacologic and Non-Pharmacologic Interventions for HIV-Neuropathy Pain. A Systematic Review and a Meta-Analysis	Amaniti A, Sardeli C, Fyntanidou V, Papakonstantinou P, Dalakakis I, Mylonas A, Sapalidis K, Kosmidis C, Katsaounis A, Giannakidis D, Koulouris C, Aidoni Z, Michalopoulos N, Zarogoulidis P, Kesisoglou I, Ioannidis A, Vagionas A, Romanidis K, Oikonomou P, Grosomanidis V.	Medicina (Kaunas). 2019 Nov 28;55(12):762. doi: 10.3390/medicina55120762.	Amaniti A	Medicina (Kaunas)	2019	2019-12-05	PMC6956009		10.3390/medicina55120762
35085018	Efficacy of Auricular Acupuncture and Lavender Oil Aromatherapy in Reducing Preinterventional Anxiety in Cardiovascular Patients: A Randomized Single-Blind Placebo-Controlled Trial	Patsalis PC, Malik-Patsalis AB, Rauscher HG, Schaefers C, Useini D, Strauch JT, Zahn PK, Dobos GJ, Mügge A, Cramer H.	J Integr Complement Med. 2022 Jan;28(1):45-50. doi: 10.1089/jicm.2021.0171.	Patsalis PC	J Integr Complement Med	2022	2022-01-27			10.1089/jicm.2021.0171
27056180	Nonpharmacologic, nonherbal management of menopause-associated vasomotor symptoms: an umbrella systematic review (protocol)	Goldstein KM, McDuffie JR, Shepherd-Banigan M, Befus D, Coeytaux RR, Van Noord MG, Goode AP, Masilamani V, Adam S, Nagi A, Williams JW Jr.	Syst Rev. 2016 Apr 7;5:56. doi: 10.1186/s13643-016-0232-6.	Goldstein KM	Syst Rev	2016	2016-04-09	PMC4823860		10.1186/s13643-016-0232-6
28750840	Electroacupuncture-reduced sedative and analgesic requirements for diagnostic EUS: a prospective, randomized, double-blinded, sham-controlled study	Teoh AYB, Chong CCN, Leung WW, Chan SKC, Tse YK, Ng EKW, Lai PBS, Wu JCY, Lau JYW.	Gastrointest Endosc. 2018 Feb;87(2):476-485. doi: 10.1016/j.gie.2017.07.029. Epub 2017 Jul 24.	Teoh AYB	Gastrointest Endosc	2018	2017-07-29			10.1016/j.gie.2017.07.029
35482527	Wrist-ankle acupuncture as additional therapy for postoperative multimodal analgesia in orthopedic surgery: systematic review and meta-analysis	Xu N, Rong W, Liu LL.	Pain Med. 2022 Apr 28:pnac065. doi: 10.1093/pm/pnac065. Online ahead of print.	Xu N	Pain Med	2022	2022-04-28			10.1093/pm/pnac065
35508863	Effectiveness and Safety of Baidu Jieduan Granules for COVID-19: A Retrospective Observational Multicenter Study	Xu XR, Zhang W, Wu XX, Huang TR, Zuo JG, Shao Z, Zhou S, Fang BJ.	Chin J Integr Med. 2022 May 4:1-9. doi: 10.1007/s11655-022-3673-x. Online ahead of print.	Xu XR	Chin J Integr Med	2022	2022-05-04	PMC9068500		10.1007/s11655-022-3673-x
26983055	Traditional Thermal Therapy with Indirect Moxibustion Decreases Renal Arterial Resistive Index in Patients with Chronic Kidney Disease	Matsumoto-Miyazaki J, Miyazaki N, Murata I, Yoshida G, Ushikoshi H, Ogura S, Minatoguchi S.	J Altern Complement Med. 2016 Apr;22(4):306-14. doi: 10.1089/acm.2015.0276. Epub 2016 Mar 16.	Matsumoto-Miyazaki J	J Altern Complement Med	2016	2016-03-17			10.1089/acm.2015.0276
27267182	Protocol for a prospective observational study of conventional treatment and traditional Korean medicine combination treatment for children with cerebral palsy	Yoo JE, Yun YJ, Shin YB, Kim NK, Kim SY, Shin MJ, Yu SA.	BMC Complement Altern Med. 2016 Jun 8;16:172. doi: 10.1186/s12906-016-1161-6.	Yoo JE	BMC Complement Altern Med	2016	2016-06-09	PMC4897905		10.1186/s12906-016-1161-6
35031209	Effect of aggressive versus conservative hydration for early phase of acute pancreatitis in adult patients: A meta-analysis of 3,127 cases	Liao J, Zhan Y, Wu H, Yao Z, Peng X, Lai J.	Pancreatology. 2022 Mar;22(2):226-234. doi: 10.1016/j.pan.2022.01.001. Epub 2022 Jan 5.	Liao J	Pancreatology	2022	2022-01-15			10.1016/j.pan.2022.01.001
CN-01370975	Acupuncture and Traditional Herbal Medicine Therapy Prevent Deliriumin Patients with Cardiovascular Disease in Intensive Care Units	Matsumoto-Miyazaki, J; Ushikoshi, H; Miyata, S; Miyazaki, N; Nawa, T; Okada, H; Ojio, S; Ogura, S; Minatoguchi, S	Acupuncture and Traditional Herbal Medicine Therapy Prevent Deliriumin Patients with Cardiovascular Disease in Intensive Care Units	American journal of Chinese medicine	2017		45	2	255â€268	Cochrane Central Register of Controlled Trials (CENTRAL)		EMBASE 615582519				Article	*acupuncture; *cardiovascular disease; *delirium; *herbal medicine; *intensive care unit; Adverse drug reaction; Aggression; Clinical article; Clinical trial; Control group; Controlled clinical trial; Controlled study; Drug combination; Herbaceous agent; Human; Incidence; Kampo; Oral drug administration; Prevention; Randomized controlled trial; Sample size; Sedative agent; Side effect	10.1142/S0192415X17500161	https://www.cochranelibrary.com/central/doi/10.1002/central/CN-01370975/full	Complementary Medicine
CN-01625577	Acupuncture on anxiety and inflammatory events following surgery of mandibular third molars: a split-mouth, randomized, triple-blind clinical trial	Armond, ACV; Gloria, JCR; dos Santos, CRR; Galo, R; Falci, SGM	Acupuncture on anxiety and inflammatory events following surgery of mandibular third molars: a split-mouth, randomized, triple-blind clinical trial	International Journal of Oral and Maxillofacial Surgery	2019		48	2	274â€281	Cochrane Central Register of Controlled Trials (CENTRAL)		EMBASE 2001038558				Journal: Article	*acupuncture; *anxiety disorder /therapy; *inflammation /therapy; *mandibular third molar; Adult; Adverse event; Article; Clinical article; Comparative effectiveness; Controlled study; Face; Face edema; Female; Human; Male; Pain; Pain intensity; Postoperative care; Postoperative pain /diagnosis; Preoperative complication; Randomized controlled trial; Single drug dose; State Trait Anxiety Inventor…	10.1016/j.ijom.2018.07.016	https://www.cochranelibrary.com/central/doi/10.1002/central/CN-01625577/full	Complementary Medicine
CN-02261493	Effectiveness of Electroacupuncture or Auricular Acupuncture vs Usual Care for Chronic Musculoskeletal Pain Among Cancer Survivors: the PEACE Randomized Clinical Trial	Mao, JJ; Liou, KT; Baser, RE; Bao, T; Panageas, KS; Romero, SAD; Li, QS; Gallagher, RM; Kantoff, PW	Effectiveness of Electroacupuncture or Auricular Acupuncture vs Usual Care for Chronic Musculoskeletal Pain Among Cancer Survivors: the PEACE Randomized Clinical Trial	JAMA oncology	2021		7	5	720â€727	Cochrane Central Register of Controlled Trials (CENTRAL)	PUBMED 33734288	EMBASE 634563886				Journal Article; Randomized Controlled Trial; Research Support, N.I.H., Extramural; Research Support, U.S. Gov't, Nonâ€P.H.S.	*auricular acupuncture; *cancer survivor; *electroacupuncture; *musculoskeletal pain; Acupuncture, Ear; Adult; Article; Brief Pain Inventory; Cancer Survivors; Cancer center; Chronic Pain [therapy]; Controlled study; Electroacupuncture [adverse effects, methods]; Female; Follow up; Human; Humans; Intermethod comparison; Major clinical study; Male; Middle Aged; Musculoskeletal Pain [etiology, ther…	10.1001/jamaoncol.2021.0310	https://www.cochranelibrary.com/central/doi/10.1002/central/CN-02261493/full	Complementary Medicine
CN-01449716	Efficacy and safety of combined treatment of miniscalpel acupuncture and non-steroidal anti-inflammatory drugs: an assessor-blinded randomized controlled pilot study	Jun, S; Lee, JH; Gong, HM; Chung, YJ; Kim, JR; Park, CA; Choi, SH; Lee, GM; Lee, HJ; Kim, JS	Efficacy and safety of combined treatment of miniscalpel acupuncture and non-steroidal anti-inflammatory drugs: an assessor-blinded randomized controlled pilot study	Trials	2018		19	1	36	Cochrane Central Register of Controlled Trials (CENTRAL)	PUBMED 29329551	EMBASE 620188178				Journal Article; Randomized Controlled Trial	*acupuncture; *miniscalpel acupuncture; *neck pain /drug therapy /therapy; Acupuncture Therapy [adverse effects, *methods]; Adult; Aged; Antiâ€Inflammatory Agents, Nonâ€Steroidal [*therapeutic use]; Article; Chronic Pain [*therapy]; Clinical Global Impression scale; Combined Modality Therapy; Controlled study; EuroQol 5 dimension questionnaire; Female; Human; Humans; Male; Middle Aged; Neck Dis…	10.1186/s13063-017-2418-1	https://www.cochranelibrary.com/central/doi/10.1002/central/CN-01449716/full	Back and Neck; Complementary Medicine
CN-00997015	Effectiveness of strengthened stimulation during acupuncture for the treatment of allergic rhinitis: study protocol for a randomized controlled trial	Chen, Q; Zhang, Q; Jiang, L; Li, X; Liu, Y; Xie, Y; Mu, S; Liu, Y; Wang, X; Yu, Y; Li, M	Effectiveness of strengthened stimulation during acupuncture for the treatment of allergic rhinitis: study protocol for a randomized controlled trial	Trials	2014		15		301	Cochrane Central Register of Controlled Trials (CENTRAL)	PUBMED 25059460					Journal Article; Randomized Controlled Trial; Research Support, Nonâ€U.S. Gov't	Acupuncture Therapy [adverse effects]; Clinical Protocols; Doubleâ€Blind Method; Humans; Outcome Assessment, Health Care; Quality of Life; Rhinitis, Allergic [psychology, *therapy]	10.1186/1745-6215-15-301	https://www.cochranelibrary.com/central/doi/10.1002/central/CN-00997015/full	ENT; Complementary Medicine
CN-00575042	Acupuncture for chronic low back pain in routine care: a multicenter observational study	Weidenhammer, W; Linde, K; Streng, A; Hoppe, A; Melchart, D	Acupuncture for chronic low back pain in routine care: a multicenter observational study	Clinical journal of pain	2007		23	2	128â€135	Cochrane Central Register of Controlled Trials (CENTRAL)	PUBMED 17237661					Journal Article; Multicenter Study; Randomized Controlled Trial; Research Support, Nonâ€U.S. Gov't	Absenteeism; Acupuncture Therapy [adverse effects]; Adult; Aged; Chronic Disease; Depression [etiology]; Disability Evaluation; Female; Followâ€Up Studies; Humans; Low Back Pain [physiopathology, psychology, *therapy]; Male; Middle Aged; Predictive Value of Tests; Quality of Life; Severity of Illness Index; Surveys and Questionnaires; Treatment Outcome	10.1097/01.ajp.0000210952.09127.df	https://www.cochranelibrary.com/central/doi/10.1002/central/CN-00575042/full	Complementary Medicine; Pain, Palliative and Supportive Care
CN-02133176	Evaluation on the effect of acupuncture on patients with sepsis-induced myopathy (ACU-SIM pilot study): A single center, propensity-score stratified, assessor-blinded, prospective pragmatic controlled trial	Chen, WT; Sun, C; Zhou, YB; Liu, DH; Peng, ZL; Chen, J; Xu, N; Lei, YY; He, J; Tang, CZ; Lin, XF; Xu, NG; Xian, SX; Lu, LM	Evaluation on the effect of acupuncture on patients with sepsis-induced myopathy (ACU-SIM pilot study): A single center, propensity-score stratified, assessor-blinded, prospective pragmatic controlled trial	Medicine	2020		99	21	e20233	Cochrane Central Register of Controlled Trials (CENTRAL)	PUBMED 32481297					Journal Article; Pragmatic Clinical Trial	Activities of Daily Living; Acupuncture Therapy [adverse effects, *methods]; China [epidemiology]; Critical Care [organization & administration]; Followâ€Up Studies; Humans; Intensive Care Units [statistics & numerical data]; Mortality [trends]; Muscle Weakness [etiology, pathology, *therapy]; Muscular Atrophy [etiology, pathology, *therapy]; Muscular Diseases [etiology, *therapy]; Patient Readm…	10.1097/MD.0000000000020233	https://www.cochranelibrary.com/central/doi/10.1002/central/CN-02133176/full	Complementary Medicine
CN-01903426	Acupuncture for patients with lumbar spinal stenosis	KCT0002862,	Acupuncture for patients with lumbar spinal stenosis	https://trialsearch.who.int/Trial2.aspx?TrialID=KCT0002862	2018					Cochrane Central Register of Controlled Trials (CENTRAL)					ICTRP KCT0002862				https://www.cochranelibrary.com/central/doi/10.1002/central/CN-01903426/full	Complementary Medicine
CN-02067351	Efficacy of acupuncture treatments on frequency and intensity of pain attacks in patients with idiopathic or classic trigeminal neuralgia	DRKS00018776,	Efficacy of acupuncture treatments on frequency and intensity of pain attacks in patients with idiopathic or classic trigeminal neuralgia	https://trialsearch.who.int/Trial2.aspx?TrialID=DRKS00018776	2019					Cochrane Central Register of Controlled Trials (CENTRAL)					ICTRP DRKS00018776				https://www.cochranelibrary.com/central/doi/10.1002/central/CN-02067351/full	Complementary Medicine
CN-01940676	A Randomized Assessor-Blinded Wait-List-Controlled Trial to Assess the Effectiveness of Acupuncture in the Management of Chemotherapy-Induced Peripheral Neuropathy	Molassiotis, A; Suen, LKP; Cheng, HL; Mok, TSK; Lee, SCY; Wang, CH; Lee, P; Leung, H; Chan, V; Lau, TKH; Yeo, W	A Randomized Assessor-Blinded Wait-List-Controlled Trial to Assess the Effectiveness of Acupuncture in the Management of Chemotherapy-Induced Peripheral Neuropathy	Integrative cancer therapies	2019		18		1534735419836500	Cochrane Central Register of Controlled Trials (CENTRAL)	PUBMED 30905173	EMBASE 626920559				Journal Article; Randomized Controlled Trial; Research Support, Nonâ€U.S. Gov't	*acupuncture; *chemotherapyâ€induced peripheral neuropathy /therapy; Acupuncture Therapy [methods]; Acupuncture [methods]; Adult; Antineoplastic Agents [*adverse effects, therapeutic use]; Article; Brief Pain Inventory; Clinical article; Clinical effectiveness; Controlled study; Female; Human; Humans; Male; Middle Aged; Middle aged; Neoplasms [drug therapy]; Nerve conduction; Outcome assessment;…	10.1177/1534735419836501	https://www.cochranelibrary.com/central/doi/10.1002/central/CN-01940676/full	Complementary Medicine
CN-02084409	The Effectiveness of Acupuncture for Delirium in Critically Ill Patients	NCT04312893,	The Effectiveness of Acupuncture for Delirium in Critically Ill Patients	https://clinicaltrials.gov/show/NCT04312893	2020					Cochrane Central Register of Controlled Trials (CENTRAL)			CTgov NCT04312893				Critical Illness; Delirium; Psychomotor Agitation		https://www.cochranelibrary.com/central/doi/10.1002/central/CN-02084409/full	Dementia and Cognitive Improvement; Complementary Medicine
CN-01610645	Efficacy and safety of electro-acupuncture treatment in improving the consciousness of patients with traumatic brain injury: study protocol for a randomized controlled trial	Liu, J; Xue, X; Wu, Y; Yang, C; Li, N; Li, H	Efficacy and safety of electro-acupuncture treatment in improving the consciousness of patients with traumatic brain injury: study protocol for a randomized controlled trial	Trials	2018		19	1		Cochrane Central Register of Controlled Trials (CENTRAL)	PUBMED 29843761	EMBASE 622334179				Journal: Article	*consciousness; *electroacupuncture; *traumatic brain injury; Acupuncture point; Adult; Aged; Article; Barthel index; Coma /complication; Controlled study; Glasgow coma scale; Human; Intensive care unit; Length of stay; Major clinical study; Mismatch negativity; Neiguan acupoint; Randomized controlled trial; Shuigou acupoint; Vital sign	10.1186/s13063-018-2687-3	https://www.cochranelibrary.com/central/doi/10.1002/central/CN-01610645/full	Complementary Medicine
CN-01960276	Acupuncture for cancer pain: protocol for a pilot pragmatic randomised controlled trial	He, Y; May, BH; Zhang, AL; Guo, X; Liu, Y; Qu, Y; Chang, X; Lu, C-J; Xue, CC; Zhang, H	Acupuncture for cancer pain: protocol for a pilot pragmatic randomised controlled trial	BMJ open	2019		9	7		Cochrane Central Register of Controlled Trials (CENTRAL)	PUBMED 31289059	EMBASE 628450758				Journal: Article	*acupuncture; *cancer pain /therapy; Acupuncturist; Analgesia; Article; Clinical article; Clinical effectiveness; Clinical evaluation; Clinical outcome; Clinical practice; Controlled study; Feasibility study; Human; Length of stay; Medical care; Outcome assessment; Pain intensity; Pilot study; Practice guideline; Pragmatic trial; Randomized controlled trial; Sample size	10.1136/bmjopen-2018-025564	https://www.cochranelibrary.com/central/doi/10.1002/central/CN-01960276/full	Complementary Medicine
CN-01604015	The long-term effect of acupuncture for patients with chronic tension-type headache: study protocol for a randomized controlled trial	Lu, L; Zheng, H; Zheng, Q; Hao, X; Zhou, S; Zhang, S; Wei, T; Gao, T; Duan, D; Zhao, L; Li, N; Li, Y	The long-term effect of acupuncture for patients with chronic tension-type headache: study protocol for a randomized controlled trial	Trials	2017		18	1	453	Cochrane Central Register of Controlled Trials (CENTRAL)	PUBMED 28974247	EMBASE 618523023				Journal Article; Randomized Controlled Trial	*acupuncture; *chronic tension headache/th [Therapy]; Acupuncture Therapy [adverse effects]; Adolescent; Adult; Adverse outcome; Aged; Article; China; Clinical Protocols; Clinical effectiveness; Clinical outcome; Controlled study; Female; Follow up; Hamilton Anxiety Scale; Hamilton Depression Rating Scale; Human; Humans; Long term care; Major clinical study; Male; Middle Aged; Pain Measurement; R…	10.1186/s13063-017-2188-9	https://www.cochranelibrary.com/central/doi/10.1002/central/CN-01604015/full	Complementary Medicine
CN-01968533	Acupuncture effect on digestion in critically ill postoperative oral and hypopharyngeal cancer patients: a protocol for double-blind randomized control trial	Ben-Arie, E; Kao, PY; Ho, WC; Lee, YC	Acupuncture effect on digestion in critically ill postoperative oral and hypopharyngeal cancer patients: a protocol for double-blind randomized control trial	Medicine	2019		98	35	e16944	Cochrane Central Register of Controlled Trials (CENTRAL)	PUBMED 31464933					Clinical Trial Protocol; Journal Article; Randomized Controlled Trial	APACHE; Acupuncture Therapy [*methods]; Adult; Aged; Aged, 80 and over; Critical Care [*methods]; Doubleâ€Blind Method; Dyspepsia [etiology, *therapy]; Enteral Nutrition [methods]; Female; Humans; Hypopharyngeal Neoplasms [complications, *surgery]; Male; Middle Aged; Mouth Neoplasms [complications, *surgery]; Postoperative Care; Research Design; Taiwan	10.1097/MD.0000000000016944	https://www.cochranelibrary.com/central/doi/10.1002/central/CN-01968533/full	ENT; Complementary Medicine
CN-02279443	The Effectiveness of Acupuncture for Complications in Critically Ill Patients	NCT04950738,	The Effectiveness of Acupuncture for Complications in Critically Ill Patients	https://clinicaltrials.gov/show/NCT04950738	2021					Cochrane Central Register of Controlled Trials (CENTRAL)			CTgov NCT04950738				Acute Pain; Delirium; Psychomotor Agitation		https://www.cochranelibrary.com/central/doi/10.1002/central/CN-02279443/full	Dementia and Cognitive Improvement; Complementary Medicine
CN-01430841	Acupuncture for cancer-related fatigue in lung cancer patients: a randomized, double blind, placebo-controlled pilot trial	Cheng, CS; Chen, LY; Ning, ZY; Zhang, CY; Chen, H; Chen, Z; Zhu, XY; Xie, J	Acupuncture for cancer-related fatigue in lung cancer patients: a randomized, double blind, placebo-controlled pilot trial	Supportive care in cancer	2017		25	12	3807â€3814	Cochrane Central Register of Controlled Trials (CENTRAL)	PUBMED 28707168	EMBASE 618975377				Journal Article; Randomized Controlled Trial	*acupuncture; *cancer fatigue/dm [Disease Management]; *cancer fatigue/th [Therapy]; *lung cancer/dm [Disease Management]; *lung cancer/rt [Radiotherapy]; *lung cancer/th [Therapy]; Acupuncture Points; Acupuncture Therapy [*methods]; Adult; Anorexia; Article; Bleeding; Cancer patient; Cancer radiotherapy; Cancer staging; Clinical article; Controlled study; Diarrhea; Dizziness; Double blind proced…	10.1007/s00520-017-3812-7	https://www.cochranelibrary.com/central/doi/10.1002/central/CN-01430841/full	Complementary Medicine
CN-01081519	The Use of Wet Cupping for Persistent Nonspecific Low Back Pain: randomized Controlled Clinical Trial	AlBedah, A; Khalil, M; Elolemy, A; Hussein, AA; AlQaed, M; Al Mudaiheem, A; Abutalib, RA; Bazaid, FM; Bafail, AS; Essa, A; Bakrain, MY	The Use of Wet Cupping for Persistent Nonspecific Low Back Pain: randomized Controlled Clinical Trial	Journal of alternative and complementary medicine (New York, N.Y.)	2015		21	8	504â€508	Cochrane Central Register of Controlled Trials (CENTRAL)	PUBMED 26069973					Journal Article; Randomized Controlled Trial	Acupuncture Points; Adult; Bloodletting [*methods]; Female; Humans; Low Back Pain [*therapy]; Male; Middle Aged; Pain Measurement; Saudi Arabia; Surveys and Questionnaires	10.1089/acm.2015.0065	https://www.cochranelibrary.com/central/doi/10.1002/central/CN-01081519/full	Back and Neck; Complementary Medicine
CN-02306726	Effect of acupuncture on the prevention of nausea and vomiting after laparoscopic cholecystectomy: a randomized clinical trial	Miranda, LE; Filho, LFMES; Siqueira, ACB; Miranda, AC; Rocha, BRCB; Lima, IVP; Silva, VSGD; Lima, DL; Naspollini, H	Effect of acupuncture on the prevention of nausea and vomiting after laparoscopic cholecystectomy: a randomized clinical trial	Brazilian journal of anesthesiology	2020		70	5	520â€526	Cochrane Central Register of Controlled Trials (CENTRAL)	PUBMED 32863014					Comparative Study; Journal Article; Randomized Controlled Trial	Acupuncture Therapy [*methods]; Adult; Antiemetics [*administration & dosage]; Cholecystectomy, Laparoscopic [*adverse effects, methods]; Doubleâ€Blind Method; Female; Humans; Incidence; Metoclopramide [administration & dosage]; Postoperative Nausea and Vomiting [epidemiology, *prevention & control]; Prospective Studies; Time Factors	10.1016/j.bjan.2019.08.001	https://www.cochranelibrary.com/central/doi/10.1002/central/CN-02306726/full	Complementary Medicine
CN-01179629	Efficacy and safety of Myofascial-meridian Release Acupuncture (MMRA) for chronic neck pain: a study protocol for randomized, patient- and assessor-blinded, sham controlled trial	Lee, S; Nam, D; Leem, J; Han, G; Lee, S; Lee, J	Efficacy and safety of Myofascial-meridian Release Acupuncture (MMRA) for chronic neck pain: a study protocol for randomized, patient- and assessor-blinded, sham controlled trial	BMC complementary and alternative medicine	2016		16		45	Cochrane Central Register of Controlled Trials (CENTRAL)	PUBMED 26833397					Journal Article; Randomized Controlled Trial; Research Support, Nonâ€U.S. Gov't	Acupuncture Therapy [*methods]; Adult; Aged; Chronic Pain [*therapy]; Clinical Protocols; Doubleâ€Blind Method; Endpoint Determination; Female; Humans; Male; Meridians; Middle Aged; Neck Pain [*therapy]; Outcome Assessment, Health Care; Young Adult	10.1186/s12906-016-1027-y	https://www.cochranelibrary.com/central/doi/10.1002/central/CN-01179629/full	Complementary Medicine
CN-01507171	Acupuncture for Postoperative Pain After Abdominal Surgery for Gynecological Diseases	NCT02851186,	Acupuncture for Postoperative Pain After Abdominal Surgery for Gynecological Diseases	https://clinicaltrials.gov/show/NCT02851186	2016					Cochrane Central Register of Controlled Trials (CENTRAL)			CTgov NCT02851186				Genital Diseases, Female; Pain, Postoperative		https://www.cochranelibrary.com/central/doi/10.1002/central/CN-01507171/full	Complementary Medicine
CN-00799406	Evaluation of wet-cupping therapy for persistent non-specific low back pain: a randomised, waiting-list controlled, open-label, parallel-group pilot trial	Kim, JI; Kim, TH; Lee, MS; Kang, JW; Kim, KH; Choi, JY; Kang, KW; Kim, AR; Shin, MS; Jung, SY; Choi, SM	Evaluation of wet-cupping therapy for persistent non-specific low back pain: a randomised, waiting-list controlled, open-label, parallel-group pilot trial	Trials	2011		12		146	Cochrane Central Register of Controlled Trials (CENTRAL)	PUBMED 21663617					Journal Article; Randomized Controlled Trial; Research Support, Nonâ€U.S. Gov't	Acetaminophen [therapeutic use]; Acupuncture Points; Acupuncture Therapy [adverse effects]; Adult; Analgesics, Nonâ€Narcotic [therapeutic use]; Disability Evaluation; Female; Humans; Low Back Pain [diagnosis, *therapy]; Male; Middle Aged; Pain Measurement; Pilot Projects; Republic of Korea; Surveys and Questionnaires; Time Factors; Treatment Outcome; Waiting Lists	10.1186/1745-6215-12-146	https://www.cochranelibrary.com/central/doi/10.1002/central/CN-00799406/full	Back and Neck; Complementary Medicine
CN-01949592	Therapeutic Effect of FuÃ¢â‚¬â„¢s Subcutaneous Needling Acupuncture for Hemiplegic Shoulder Pain Among Stroke Survivors: A Randomized Controlled Trial	ChiCTR1900021644,	Therapeutic Effect of FuÃ¢â‚¬â„¢s Subcutaneous Needling Acupuncture for Hemiplegic Shoulder Pain Among Stroke Survivors: A Randomized Controlled Trial	https://trialsearch.who.int/Trial2.aspx?TrialID=ChiCTR1900021644	2019					Cochrane Central Register of Controlled Trials (CENTRAL)					ICTRP ChiCTR1900021644				https://www.cochranelibrary.com/central/doi/10.1002/central/CN-01949592/full	Complementary Medicine
CN-01931748	Acupuncture Effect on Digestion in Critically Ill Post-Operative Oral and Hypo-pharyngeal Cancer Patients	NCT03934294,	Acupuncture Effect on Digestion in Critically Ill Post-Operative Oral and Hypo-pharyngeal Cancer Patients	https://clinicaltrials.gov/show/NCT03934294	2019					Cochrane Central Register of Controlled Trials (CENTRAL)			CTgov NCT03934294				Critical Illness; Hypopharyngeal Neoplasms; Metoclopramide; Mouth Neoplasms; Pharyngeal Neoplasms		https://www.cochranelibrary.com/central/doi/10.1002/central/CN-01931748/full	ENT; Complementary Medicine
CN-02289048	Effectiveness and safety of electrical moxibustion for knee osteoarthritis: a multicenter, randomized, assessor-blinded, parallel-group clinical trial	Kang, HR; Lee, YS; Kim, SH; Sung, WS; Jung, CY; Cho, HS; Lee, SD; Kim, KH; Kim, EJ	Effectiveness and safety of electrical moxibustion for knee osteoarthritis: a multicenter, randomized, assessor-blinded, parallel-group clinical trial	Complementary therapies in medicine	2020		53		102523	Cochrane Central Register of Controlled Trials (CENTRAL)	PUBMED 33066857					Journal Article; Multicenter Study; Randomized Controlled Trial	Acupuncture Points; Adult; Aged; Electric Power Supplies; Female; Humans; Male; Middle Aged; Moxibustion [instrumentation, *methods]; Osteoarthritis, Knee [*therapy]; Pain Measurement; Quality of Life; Singleâ€Blind Method; Surveys and Questionnaires	10.1016/j.ctim.2020.102523	https://www.cochranelibrary.com/central/doi/10.1002/central/CN-02289048/full
CN-01010416	Acupuncture to prevent chemotherapy dose reduction due to chemotherapy-induced peripheral neuropathy in breast cancer patients	Bao, T; Goloubeva, O; Kirk, R; Primrose, J; Tait, N; Lewis, J; Pelser, C; Medeiros, M; Kane, D; Porter, N; Gilmore, S; Bellavance, E; Kesmodel, S; Chumsri, S; Feigenberg, S; Tkaczuk, K	Acupuncture to prevent chemotherapy dose reduction due to chemotherapy-induced peripheral neuropathy in breast cancer patients	Cancer research	2013		73	24 SUPPL. 1		Cochrane Central Register of Controlled Trials (CENTRAL)		EMBASE 71471084				Journal: Conference Abstract	*acupuncture; *breast cancer; *cancer patient; *chemotherapy; *drug dose reduction; *human; *peripheral neuropathy; Adjuvant; Arm; Aspiration needle; Blood; Brain derived neurotrophic factor; Cancer therapy; Chi square test; Chinese medicine; Clinical trial (topic); Controlled clinical trial; Controlled clinical trial (topic); Drug therapy; Effect size; Follow up; Functional assessment; Health ca…	10.1158/0008-5472.SABCS13-OT3-1-09	https://www.cochranelibrary.com/central/doi/10.1002/central/CN-01010416/full	Complementary Medicine
CN-01568294	Acupuncture in Reducing Chemotherapy-Induced Peripheral Neuropathy in Participants With Stage I-III Breast Cancer	NCT03505671,	Acupuncture in Reducing Chemotherapy-Induced Peripheral Neuropathy in Participants With Stage I-III Breast Cancer	https://clinicaltrials.gov/show/NCT03505671	2018					Cochrane Central Register of Controlled Trials (CENTRAL)			CTgov NCT03505671				Breast Neoplasms; Neuritis; Peripheral Nervous System Diseases		https://www.cochranelibrary.com/central/doi/10.1002/central/CN-01568294/full	Complementary Medicine
CN-01004083	Acupuncture in the management of menopausal symptoms in women diagnosed with breast cancer: an uncontrolled experimental pilot study	Grazia, L; Annagiulia, G; Maria, GC; Francesco, C	Acupuncture in the management of menopausal symptoms in women diagnosed with breast cancer: an uncontrolled experimental pilot study	European journal of integrative medicine	2012		4		15â€	Cochrane Central Register of Controlled Trials (CENTRAL)		EMBASE 70934728				Journal: Conference Abstract	*acupuncture; *breast cancer; *female; *human; *integrative medicine; *pilot study; Anxiety; City; Climacterium; Clinical trial (topic); Follow up; Health care personnel; Hormone substitution; Hospital; Hot flush; Menopause; Pain; Patient; Puncture; Quality of life; Questionnaire; Randomized controlled trial; Safety; Satisfaction; Self help; Side effect	10.1016/j.eujim.2012.07.509	https://www.cochranelibrary.com/central/doi/10.1002/central/CN-01004083/full	Complementary Medicine
CN-02349019	Acupuncture at tender acupoints for chronic low back pain: a feasibility study investigating the impact of acupuncture on back pain and physical function	ACTRN12621001426875,	Acupuncture at tender acupoints for chronic low back pain: a feasibility study investigating the impact of acupuncture on back pain and physical function	https://trialsearch.who.int/Trial2.aspx?TrialID=ACTRN12621001426875	2021					Cochrane Central Register of Controlled Trials (CENTRAL)					ICTRP ACTRN12621001426875				https://www.cochranelibrary.com/central/doi/10.1002/central/CN-02349019/full	Complementary Medicine
CN-01463753	Efficacy and safety of electrical moxibustion for knee osteoarthritis: study protocol for a randomized controlled trial	Kang, H-R; Jung, C-Y; Lee, S-D; Kim, K-H; Kim, K-S; Kim, E-J	Efficacy and safety of electrical moxibustion for knee osteoarthritis: study protocol for a randomized controlled trial	Trials	2018		19	1		Cochrane Central Register of Controlled Trials (CENTRAL)	PUBMED 29506572	EMBASE 620979938				Journal: Article	*knee osteoarthritis /therapy; *moxibustion; Acupuncture point; Adult; Aged; Article; Controlled study; Electrical moxibustion device; Follow up; Human; Major clinical study; Multicenter study; Outcome assessment; Pain assessment; Parallel design; Randomized controlled trial; Thermal stimulation	10.1186/s13063-018-2514-x	https://www.cochranelibrary.com/central/doi/10.1002/central/CN-01463753/full	Complementary Medicine
CN-01874495	An Integrative Medical Approach of Electroacupuncture with Usual care for Patients with Pain after Back surgery : A Multicenter, Randomized Controlled Clinical Trial, Qualitative and Cost-Effectiveness Research	KCT0001939,	An Integrative Medical Approach of Electroacupuncture with Usual care for Patients with Pain after Back surgery : A Multicenter, Randomized Controlled Clinical Trial, Qualitative and Cost-Effectiveness Research	https://trialsearch.who.int/Trial2.aspx?TrialID=KCT0001939	2016					Cochrane Central Register of Controlled Trials (CENTRAL)					ICTRP KCT0001939				https://www.cochranelibrary.com/central/doi/10.1002/central/CN-01874495/full
CN-02229784	Effects of an Integrative Mind-body-medicine Group Program for Breast Cancer Patients during Chemotherapy: an Observational Study	Haller, H; Choi, K-E; Lange, S; Kummel, S; Paul, A; Cramer, H; Dobos, G; Voiss, P	Effects of an Integrative Mind-body-medicine Group Program for Breast Cancer Patients during Chemotherapy: an Observational Study	Current pharmaceutical design	2020					Cochrane Central Register of Controlled Trials (CENTRAL)	PUBMED 33308110	EMBASE 633785052				Journal: Article in Press	*acupuncture; *alternative medicine; *anxiety; *breast cancer; *cancer chemotherapy; *cancer patient; *mindfulness; *observational study; *physiological stress; *quality of life; Adult; Article; Cancer diagnosis; Controlled study; Dyspnea; European Organization for Research and Treatment of Cancer Quality of Life Questionnaire Core 30; Exercise; Exploratory research; Fatigue; Female; Health care …	10.2174/1381612826666201211111122	https://www.cochranelibrary.com/central/doi/10.1002/central/CN-02229784/full
CN-01799038	Effect of electroacupuncture on opioid consumption by patients with chronic pain	ACTRN12609000676213,	Effect of electroacupuncture on opioid consumption by patients with chronic pain	https://trialsearch.who.int/Trial2.aspx?TrialID=ACTRN12609000676213	2009					Cochrane Central Register of Controlled Trials (CENTRAL)					ICTRP ACTRN12609000676213				https://www.cochranelibrary.com/central/doi/10.1002/central/CN-01799038/full
CN-01562988	Electroacupuncture Analgesia for Colonoscopy	NCT03095898,	Electroacupuncture Analgesia for Colonoscopy	https://clinicaltrials.gov/show/NCT03095898	2017					Cochrane Central Register of Controlled Trials (CENTRAL)			CTgov NCT03095898						https://www.cochranelibrary.com/central/doi/10.1002/central/CN-01562988/full
CN-01863226	Assessing the clinical- and cost-effectiveness of facet-joint injections in selected patients with non-specific low back pain	ISRCTN12191542,	Assessing the clinical- and cost-effectiveness of facet-joint injections in selected patients with non-specific low back pain	https://trialsearch.who.int/Trial2.aspx?TrialID=ISRCTN12191542	2014					Cochrane Central Register of Controlled Trials (CENTRAL)					ICTRP ISRCTN12191542				https://www.cochranelibrary.com/central/doi/10.1002/central/CN-01863226/full
CN-01909644	Salivary electro-stimulation for the treatment of dry mouth in patients with Sjogren's syndrome	ISRCTN52105758,	Salivary electro-stimulation for the treatment of dry mouth in patients with Sjogren's syndrome	https://trialsearch.who.int/Trial2.aspx?TrialID=ISRCTN52105758	2018					Cochrane Central Register of Controlled Trials (CENTRAL)					ICTRP ISRCTN52105758				https://www.cochranelibrary.com/central/doi/10.1002/central/CN-01909644/full
CN-01890459	The TRIAL-STIM Study	ISRCTN60778781,	The TRIAL-STIM Study	https://trialsearch.who.int/Trial2.aspx?TrialID=ISRCTN60778781	2017					Cochrane Central Register of Controlled Trials (CENTRAL)					ICTRP ISRCTN60778781				https://www.cochranelibrary.com/central/doi/10.1002/central/CN-01890459/full
CN-01808836	A multicentre double-blind randomised controlled trial to assess the clinical- and cost-effectiveness of facet- joint injections in selected patients with non-specific low back pain: A feasibility study	EUCTR2014-003187-20-GB,	A multicentre double-blind randomised controlled trial to assess the clinical- and cost-effectiveness of facet- joint injections in selected patients with non-specific low back pain: A feasibility study	https://trialsearch.who.int/Trial2.aspx?TrialID=EUCTR2014-003187-20-GB	2015					Cochrane Central Register of Controlled Trials (CENTRAL)					ICTRP EUCTR2014â€003187â€20â€GB				https://www.cochranelibrary.com/central/doi/10.1002/central/CN-01808836/full
CN-02042210	Dry Needling for Sub Acromial Pain Syndrome	NCT03442894,	Dry Needling for Sub Acromial Pain Syndrome	https://clinicaltrials.gov/show/NCT03442894	2018					Cochrane Central Register of Controlled Trials (CENTRAL)			CTgov NCT03442894				Shoulder Impingement Syndrome; Syndrome		https://www.cochranelibrary.com/central/doi/10.1002/central/CN-02042210/full
CN-01523252	Dry Needling for Sub Acromial Pain Syndrome	NCT03442894,	Dry Needling for Sub Acromial Pain Syndrome	https://clinicaltrials.gov/show/NCT03442894	2018					Cochrane Central Register of Controlled Trials (CENTRAL)			CTgov NCT03442894				Shoulder Impingement Syndrome; Syndrome		https://www.cochranelibrary.com/central/doi/10.1002/central/CN-01523252/full
29036756	Acupuncture or acupressure for induction of labour	Smith CA, Armour M, Dahlen HG.	Cochrane Database Syst Rev. 2017 Oct 17;10(10):CD002962. doi: 10.1002/14651858.CD002962.pub4.	Smith CA	Cochrane Database Syst Rev	2017	2017-10-17	PMC6953318		10.1002/14651858.CD002962.pub4
26329399	Massage for low-back pain	Furlan AD, Giraldo M, Baskwill A, Irvin E, Imamura M.	Cochrane Database Syst Rev. 2015 Sep 1;2015(9):CD001929. doi: 10.1002/14651858.CD001929.pub3.	Furlan AD	Cochrane Database Syst Rev	2015	2015-09-03	PMC8734598		10.1002/14651858.CD001929.pub3
33306198	Acupuncture for chronic nonspecific low back pain	Mu J, Furlan AD, Lam WY, Hsu MY, Ning Z, Lao L.	Cochrane Database Syst Rev. 2020 Dec 11;12(12):CD013814. doi: 10.1002/14651858.CD013814.	Mu J	Cochrane Database Syst Rev	2020	2020-12-11	PMC8095030		10.1002/14651858.CD013814
28438745	Management of chronic pain using complementary and integrative medicine	Chen L, Michalsen A.	BMJ. 2017 Apr 24;357:j1284. doi: 10.1136/bmj.j1284.	Chen L	BMJ	2017	2017-04-26			10.1136/bmj.j1284
30508986	Treatment of Chemotherapy-Induced Peripheral Neuropathy: Systematic Review and Recommendations	Hou S, Huh B, Kim HK, Kim KH, Abdi S.	Pain Physician. 2018 Nov;21(6):571-592.	Hou S	Pain Physician	2018	2018-12-05
31886289	Evaluating Traditional Chinese Medicine and Herbal Products for the Treatment of Gestational Diabetes Mellitus	Xu YXZ, Xi S, Qian X.	J Diabetes Res. 2019 Dec 3;2019:9182595. doi: 10.1155/2019/9182595. eCollection 2019.	Xu YXZ	J Diabetes Res	2019	2019-12-31	PMC6915007		10.1155/2019/9182595
28050900	Planned early birth versus expectant management (waiting) for prelabour rupture of membranes at term (37 weeks or more)	Middleton P, Shepherd E, Flenady V, McBain RD, Crowther CA.	Cochrane Database Syst Rev. 2017 Jan 4;1(1):CD005302. doi: 10.1002/14651858.CD005302.pub3.	Middleton P	Cochrane Database Syst Rev	2017	2017-01-05	PMC6464808		10.1002/14651858.CD005302.pub3
31110553	Acupuncture plus Chinese Herbal Medicine for Irritable Bowel Syndrome with Diarrhea: A Systematic Review and Meta-Analysis	Yan J, Miao ZW, Lu J, Ge F, Yu LH, Shang WB, Liu LN, Sun ZG.	Evid Based Complement Alternat Med. 2019 Apr 14;2019:7680963. doi: 10.1155/2019/7680963. eCollection 2019.	Yan J	Evid Based Complement Alternat Med	2019	2019-05-22	PMC6487118		10.1155/2019/7680963
27537209	Effectiveness of dry needling for chronic nonspecific neck pain: a randomized, single-blinded, clinical trial	Cerezo-Téllez E, Torres-Lacomba M, Fuentes-Gallardo I, Perez-Muñoz M, Mayoral-Del-Moral O, Lluch-Girbés E, Prieto-Valiente L, Falla D.	Pain. 2016 Sep;157(9):1905-1917. doi: 10.1097/j.pain.0000000000000591.	Cerezo-Téllez E	Pain	2016	2016-08-19			10.1097/j.pain.0000000000000591
28440663	Acupuncture for Pain and Nausea in the Intensive Care Unit: A Feasibility Study in a Public Safety Net Hospital	Feeney C, Bruns E, LeCompte G, Forati A, Chen T, Matecki A.	J Altern Complement Med. 2017 Dec;23(12):996-1004. doi: 10.1089/acm.2016.0323. Epub 2017 Apr 25.	Feeney C	J Altern Complement Med	2017	2017-04-26			10.1089/acm.2016.0323
26522652	Stimulation of the wrist acupuncture point PC6 for preventing postoperative nausea and vomiting	Lee A, Chan SK, Fan LT.	Cochrane Database Syst Rev. 2015 Nov 2;2015(11):CD003281. doi: 10.1002/14651858.CD003281.pub4.	Lee A	Cochrane Database Syst Rev	2015	2015-11-03	PMC4679372	NIHMS736151	10.1002/14651858.CD003281.pub4
34721629	Efficacy of Acupuncture Combined with Rehabilitation Training for Intensive Care Unit-Acquired Muscle Weakness: A Protocol for a Randomized, Sham-Procedure-Controlled Clinical Trial	Shou Y, Jin W, Zhuang L, Xue C, Hu L, Xu S, Zhang K, Jiang H, Liu P, Zhang B.	Evid Based Complement Alternat Med. 2021 Oct 20;2021:3539651. doi: 10.1155/2021/3539651. eCollection 2021.	Shou Y	Evid Based Complement Alternat Med	2021	2021-11-01	PMC8550834		10.1155/2021/3539651
27500758	Acupuncture for heart failure: A systematic review of clinical studies	Lee H, Kim TH, Leem J.	Int J Cardiol. 2016 Nov 1;222:321-331. doi: 10.1016/j.ijcard.2016.07.195. Epub 2016 Jul 30.	Lee H	Int J Cardiol	2016	2016-08-09			10.1016/j.ijcard.2016.07.195
28231740	Acupuncture and Traditional Herbal Medicine Therapy Prevent Deliriumin Patients with Cardiovascular Disease in Intensive Care Units	Matsumoto-Miyazaki J, Ushikoshi H, Miyata S, Miyazaki N, Nawa T, Okada H, Ojio S, Ogura S, Minatoguchi S.	Am J Chin Med. 2017;45(2):255-268. doi: 10.1142/S0192415X17500161. Epub 2017 Feb 23.	Matsumoto-Miyazaki J	Am J Chin Med	2017	2017-02-25			10.1142/S0192415X17500161
26967459	Effects of Acupuncture in Anesthesia for Craniotomy: A Meta-Analysis	Asmussen S, Maybauer DM, Chen JD, Fraser JF, Toon MH, Przkora R, Jennings K, Maybauer MO.	J Neurosurg Anesthesiol. 2017 Jul;29(3):219-227. doi: 10.1097/ANA.0000000000000290.	Asmussen S	J Neurosurg Anesthesiol	2017	2016-03-12			10.1097/ANA.0000000000000290
24761175	Research on Acupuncture in Pregnancy and Childbirth: The U.S. Contribution	Soliday E, Hapke P.	Med Acupunct. 2013 Aug;25(4):252-260. doi: 10.1089/acu.2012.0950.	Soliday E	Med Acupunct	2013	2014-04-25	PMC3746244		10.1089/acu.2012.0950
26339265	Systematic Review of Adverse Effects: A Further Step towards Modernization of Acupuncture in China	Wu J, Hu Y, Zhu Y, Yin P, Litscher G, Xu S.	Evid Based Complement Alternat Med. 2015;2015:432467. doi: 10.1155/2015/432467. Epub 2015 Aug 3.	Wu J	Evid Based Complement Alternat Med	2015	2015-09-05	PMC4538973		10.1155/2015/432467
33426711	The use of acupuncture for advanced cancer care: Protocol for a systematic review and meta-analysis	Jiang Z, Wei Y, Cao L, Chen Q, Yang H, Lin Z, Jiang L, Mei Z, Liu Z, Chen Z.	J Adv Nurs. 2021 Apr;77(4):2085-2091. doi: 10.1111/jan.14748. Epub 2021 Jan 10.	Jiang Z	J Adv Nurs	2021	2021-01-11			10.1111/jan.14748
29941854	Acupuncture and Neural Mechanism in the Management of Low Back Pain-An Update	Lim TK, Ma Y, Berger F, Litscher G.	Medicines (Basel). 2018 Jun 25;5(3):63. doi: 10.3390/medicines5030063.	Lim TK	Medicines (Basel)	2018	2018-06-27	PMC6164863		10.3390/medicines5030063
32481297	Evaluation on the effect of acupuncture on patients with sepsis-induced myopathy (ACU-SIM pilot study): A single center, propensity-score stratified, assessor-blinded, prospective pragmatic controlled trial	Chen WT, Sun C, Zhou YB, Liu DH, Peng ZL, Chen J, Xu N, Lei YY, He J, Tang CZ, Lin XF, Xu NG, Xian SX, Lu LM.	Medicine (Baltimore). 2020 May 22;99(21):e20233. doi: 10.1097/MD.0000000000020233.	Chen WT	Medicine (Baltimore)	2020	2020-06-03	PMC7249879		10.1097/MD.0000000000020233
29892207	Infectious Adverse Events Following Acupuncture: Clinical Progress and Microbiological Etiology	Kim YJ, Kim SH, Lee HJ, Kim WY.	J Korean Med Sci. 2018 May 9;33(24):e164. doi: 10.3346/jkms.2018.33.e164. eCollection 2018 Jun 11.	Kim YJ	J Korean Med Sci	2018	2018-06-13	PMC5990445		10.3346/jkms.2018.33.e164
32218746	"Placebo by Proxy" and "Nocebo by Proxy" in Children: A Review of Parents' Role in Treatment Outcomes	Czerniak E, Oberlander TF, Weimer K, Kossowsky J, Enck P.	Front Psychiatry. 2020 Mar 11;11:169. doi: 10.3389/fpsyt.2020.00169. eCollection 2020.	Czerniak E	Front Psychiatry	2020	2020-03-29	PMC7078585		10.3389/fpsyt.2020.00169
15911926	Acupuncture: role in comprehensive cancer care--a primer for the oncologist and review of the literature	Cohen AJ, Menter A, Hale L.	Integr Cancer Ther. 2005 Jun;4(2):131-43. doi: 10.1177/1534735405276419.	Cohen AJ	Integr Cancer Ther	2005	2005-05-25			10.1177/1534735405276419
31464933	Acupuncture effect on digestion in critically ill postoperative oral and hypopharyngeal cancer patients: A protocol for double-blind randomized control trial	Ben-Arie E, Kao PY, Ho WC, Lee YC.	Medicine (Baltimore). 2019 Aug;98(35):e16944. doi: 10.1097/MD.0000000000016944.	Ben-Arie E	Medicine (Baltimore)	2019	2019-08-30	PMC6736481		10.1097/MD.0000000000016944
28775110	Bilateral pneumothoraces following acupuncture	Oskarsson P, Walker CA, Leigh-Smith S.	BMJ Case Rep. 2017 Aug 3;2017:bcr2017221310. doi: 10.1136/bcr-2017-221310.	Oskarsson P	BMJ Case Rep	2017	2017-08-05	PMC5624010		10.1136/bcr-2017-221310
19593119	The role of acupuncture and transcutaneous-electrical nerve stimulation for postoperative pain control	Meissner W.	Curr Opin Anaesthesiol. 2009 Oct;22(5):623-6. doi: 10.1097/ACO.0b013e32832fbdf1.	Meissner W	Curr Opin Anaesthesiol	2009	2009-07-14			10.1097/ACO.0b013e32832fbdf1
18356793	Surface electrostimulation of acupuncture points for sedation of critically ill patients in the intensive care unit--a pilot study	Nayak S, Wenstone R, Jones A, Nolan J, Strong A, Carson J.	Acupunct Med. 2008 Mar;26(1):1-7. doi: 10.1136/aim.26.1.1.	Nayak S	Acupunct Med	2008	2008-03-22			10.1136/aim.26.1.1
33375924	Battlefield Acupuncture for Adult Pain: A Systematic Review and Meta-Analysis of Randomized Controlled Trials	Yang J, Ganesh R, Wu Q, Li L, Ogletree SP, Del Fabro AS, Wahner-Roedler DL, Xiong D, Bauer BA, Chon TY.	Am J Chin Med. 2021;49(1):25-40. doi: 10.1142/S0192415X21500026. Epub 2020 Dec 29.	Yang J	Am J Chin Med	2021	2020-12-30			10.1142/S0192415X21500026
33725102	Optimizing Pain Control and Minimizing Opioid Use in Trauma Patients	Fortune S, Frawley J.	AACN Adv Crit Care. 2021 Mar 15;32(1):89-104. doi: 10.4037/aacnacc2021519.	Fortune S	AACN Adv Crit Care	2021	2021-03-16			10.4037/aacnacc2021519
23334174	Gastrointestinal dysmotility: evidence and clinical management	Chapman MJ, Nguyen NQ, Deane AM.	Curr Opin Clin Nutr Metab Care. 2013 Mar;16(2):209-16. doi: 10.1097/MCO.0b013e32835c1fa5.	Chapman MJ	Curr Opin Clin Nutr Metab Care	2013	2013-01-22			10.1097/MCO.0b013e32835c1fa5
34205461	Digestion-Specific Acupuncture Effect on Feeding Intolerance in Critically Ill Post-Operative Oral and Hypopharyngeal Cancer Patients: A Single-Blind Randomized Control Trial	Ben-Arie E, Wei TH, Chen HC, Huang TC, Ho WC, Chang CM, Kao PY, Lee YC.	Nutrients. 2021 Jun 19;13(6):2110. doi: 10.3390/nu13062110.	Ben-Arie E	Nutrients	2021	2021-07-02	PMC8234819		10.3390/nu13062110
29103410	Acupuncture's Role in Solving the Opioid Epidemic: Evidence, Cost-Effectiveness, and Care Availability for Acupuncture as a Primary, Non-Pharmacologic Method for Pain Relief and Management-White Paper 2017	Fan AY, Miller DW, Bolash B, Bauer M, McDonald J, Faggert S, He H, Li YM, Matecki A, Camardella L, Koppelman MH, Stone JAM, Meade L, Pang J.	J Integr Med. 2017 Nov;15(6):411-425. doi: 10.1016/S2095-4964(17)60378-9.	Fan AY	J Integr Med	2017	2017-11-07			10.1016/S2095-4964(17)60378-9
19747272	Does acupuncture have a place as an adjunct treatment during pregnancy? A review of randomized controlled trials and systematic reviews	Smith CA, Cochrane S.	Birth. 2009 Sep;36(3):246-53. doi: 10.1111/j.1523-536X.2009.00329.x.	Smith CA	Birth	2009	2009-09-15			10.1111/j.1523-536X.2009.00329.x
32539426	A Malaysian retrospective study of acupuncture-assisted anesthesia in breast lump excision	Ang JY, Bhojwani K, Chan HK, Chan AC.	Acupunct Med. 2021 Feb;39(1):64-68. doi: 10.1177/0964528420920307. Epub 2020 Jun 15.	Ang JY	Acupunct Med	2021	2020-06-17			10.1177/0964528420920307
19370583	Stimulation of the wrist acupuncture point P6 for preventing postoperative nausea and vomiting	Lee A, Fan LT.	Cochrane Database Syst Rev. 2009 Apr 15;(2):CD003281. doi: 10.1002/14651858.CD003281.pub3.	Lee A	Cochrane Database Syst Rev	2009	2009-04-17	PMC3113464	NIHMS284338	10.1002/14651858.CD003281.pub3
18955306	Pediatric acupuncture: a review of clinical research	Gold JI, Nicolaou CD, Belmont KA, Katz AR, Benaron DM, Yu W.	Evid Based Complement Alternat Med. 2009 Dec;6(4):429-39. doi: 10.1093/ecam/nem181. Epub 2008 Jan 10.	Gold JI	Evid Based Complement Alternat Med	2009	2008-10-29	PMC2781770		10.1093/ecam/nem181
25500688	Novel approaches in pain management in cardiac surgery	Bigeleisen PE, Goehner N.	Curr Opin Anaesthesiol. 2015 Feb;28(1):89-94. doi: 10.1097/ACO.0000000000000147.	Bigeleisen PE	Curr Opin Anaesthesiol	2015	2014-12-16			10.1097/ACO.0000000000000147
28432528	Conventional Acupuncture for Cardiac Arrhythmia: A Systematic Review of Randomized Controlled Trials	Liu J, Li SN, Liu L, Zhou K, Li Y, Cui XY, Wan J, Lu JJ, Huang YC, Wang XS, Lin Q.	Chin J Integr Med. 2018 Mar;24(3):218-226. doi: 10.1007/s11655-017-2753-9. Epub 2017 Apr 22.	Liu J	Chin J Integr Med	2018	2017-04-23			10.1007/s11655-017-2753-9
34737837	Effect of Bloodletting at Shaoshang and Shangyang Acupuncture Points on Outcome and Prognosis of Severe Community-Acquired Pneumonia in the Elderly	Fu Y, Yang Z, Cai Y, Liu H, Li S, Kou N, Wu J, Zhang Q.	Dis Markers. 2021 Oct 26;2021:3295021. doi: 10.1155/2021/3295021. eCollection 2021.	Fu Y	Dis Markers	2021	2021-11-05	PMC8563111		10.1155/2021/3295021
33564264	Unilateral Acupuncture Reduces Postoperative Pain Scores in Children Undergoing Adenotonsillectomy: A Randomized Controlled Trial	Ismail SA, Atef HM, Abuelnaga ME, Midan HM.	J Pain Res. 2021 Feb 2;14:273-283. doi: 10.2147/JPR.S285322. eCollection 2021.	Ismail SA	J Pain Res	2021	2021-02-10	PMC7867498		10.2147/JPR.S285322
31520258	Auricular acupuncture as effective pain relief after episiotomy: a randomized controlled pilot study	Jaić KK, Turković TM, Pešić M, Djaković I, Košec V, Košec A.	Arch Gynecol Obstet. 2019 Nov;300(5):1295-1301. doi: 10.1007/s00404-019-05283-w. Epub 2019 Sep 14.	Jaić KK	Arch Gynecol Obstet	2019	2019-09-15			10.1007/s00404-019-05283-w
11896745	Alternative therapies for type 2 diabetes	Dey L, Attele AS, Yuan CS.	Altern Med Rev. 2002 Feb;7(1):45-58.	Dey L	Altern Med Rev	2002	2002-03-19
27114385	Acupuncture for Dyspnea in Lung Cancer: Results of a Feasibility Trial	Bauml J, Haas A, Simone CB 2nd, Li SQ, Cohen RB, Langer CJ, Mao JJ.	Integr Cancer Ther. 2016 Sep;15(3):326-32. doi: 10.1177/1534735415624138. Epub 2016 Apr 24.	Bauml J	Integr Cancer Ther	2016	2016-04-27	PMC5739187		10.1177/1534735415624138
22843248	Acupuncture for postoperative pain in day surgery patients undergoing arthroscopic shoulder surgery	Ward U, Nilsson UG.	Clin Nurs Res. 2013 Feb;22(1):130-6. doi: 10.1177/1054773812454136. Epub 2012 Jul 27.	Ward U	Clin Nurs Res	2013	2012-07-31			10.1177/1054773812454136
15253851	Clinical research on acupuncture. Part 1. What have reviews of the efficacy and safety of acupuncture told us so far?	Birch S, Hesselink JK, Jonkman FA, Hekker TA, Bos A.	J Altern Complement Med. 2004 Jun;10(3):468-80. doi: 10.1089/1075553041323894.	Birch S	J Altern Complement Med	2004	2004-07-16			10.1089/1075553041323894
27996204	Postoperative Pain Control Following Craniotomy: A Systematic Review of Recent Clinical Literature	Tsaousi GG, Logan SW, Bilotta F.	Pain Pract. 2017 Sep;17(7):968-981. doi: 10.1111/papr.12548. Epub 2017 Feb 23.	Tsaousi GG	Pain Pract	2017	2016-12-21			10.1111/papr.12548
27033320	Massage for Low-back Pain	Farber K, Wieland LS.	Explore (NY). 2016 May-Jun;12(3):215-7. doi: 10.1016/j.explore.2016.02.014. Epub 2016 Mar 2.	Farber K	Explore (NY)	2016	2016-04-02			10.1016/j.explore.2016.02.014
28901007	Pharmacological and mechanical interventions for labour induction in outpatient settings	Vogel JP, Osoti AO, Kelly AJ, Livio S, Norman JE, Alfirevic Z.	Cochrane Database Syst Rev. 2017 Sep 13;9(9):CD007701. doi: 10.1002/14651858.CD007701.pub3.	Vogel JP	Cochrane Database Syst Rev	2017	2017-09-14	PMC6483740		10.1002/14651858.CD007701.pub3
32108325	Benzodiazepines for treatment of patients with delirium excluding those who are cared for in an intensive care unit	Li Y, Ma J, Jin Y, Li N, Zheng R, Mu W, Wang J, Si JH, Chen J, Shang HC.	Cochrane Database Syst Rev. 2020 Feb 28;2(2):CD012670. doi: 10.1002/14651858.CD012670.pub2.	Li Y	Cochrane Database Syst Rev	2020	2020-02-29	PMC7047222		10.1002/14651858.CD012670.pub2
18954689	Neuropathic pain in dogs and cats: if only they could tell us if they hurt	Mathews KA.	Vet Clin North Am Small Anim Pract. 2008 Nov;38(6):1365-414, vii-viii. doi: 10.1016/j.cvsm.2008.09.001.	Mathews KA	Vet Clin North Am Small Anim Pract	2008	2008-10-29			10.1016/j.cvsm.2008.09.001
14995919	Acupuncture relieves pelvic and low-back pain in late pregnancy	Kvorning N, Holmberg C, Grennert L, Aberg A, Akeson J.	Acta Obstet Gynecol Scand. 2004 Mar;83(3):246-50. doi: 10.1111/j.0001-6349.2004.0215.x.	Kvorning N	Acta Obstet Gynecol Scand	2004	2004-03-05			10.1111/j.0001-6349.2004.0215.x
22141917	Acupuncture therapy for infants: a preliminary report on reasons for consultation, feasibility, and tolerability	Gentry KR, McGinn KL, Kundu A, Lynn AM.	Paediatr Anaesth. 2012 Jul;22(7):690-5. doi: 10.1111/j.1460-9592.2011.03743.x. Epub 2011 Dec 6.	Gentry KR	Paediatr Anaesth	2012	2011-12-07			10.1111/j.1460-9592.2011.03743.x
29535240	Critical Factors to Practicing Medical Acupuncture in Family Medicine: Patient and Physician Perspectives	Ledford CJW, Fisher CL, Moss DA, Crawford PF 3rd.	J Am Board Fam Med. 2018 Mar-Apr;31(2):236-242. doi: 10.3122/jabfm.2018.02.170381.	Ledford CJW	J Am Board Fam Med	2018	2018-03-15			10.3122/jabfm.2018.02.170381
27331817	Controlling Indoor Air Pollution from Moxibustion	Lu CY, Kang SY, Liu SH, Mai CW, Tseng CH.	Int J Environ Res Public Health. 2016 Jun 20;13(6):612. doi: 10.3390/ijerph13060612.	Lu CY	Int J Environ Res Public Health	2016	2016-06-23	PMC4924069		10.3390/ijerph13060612
27285727	Recent trends in the anesthetic management of craniotomy for supratentorial tumor resection	Gruenbaum SE, Meng L, Bilotta F.	Curr Opin Anaesthesiol. 2016 Oct;29(5):552-7. doi: 10.1097/ACO.0000000000000365.	Gruenbaum SE	Curr Opin Anaesthesiol	2016	2016-06-11			10.1097/ACO.0000000000000365
27766596	Effects of acupuncture on quality of life and pain in patients with osteoporosis-a pilot randomized controlled trial	Schiller J, Korallus C, Bethge M, Karst M, Schmalhofer ML, Gutenbrunner C, Fink MG.	Arch Osteoporos. 2016 Dec;11(1):34. doi: 10.1007/s11657-016-0288-x. Epub 2016 Oct 20.	Schiller J	Arch Osteoporos	2016	2016-10-22			10.1007/s11657-016-0288-x
31278104	Efficacy and safety of acupuncture as an adjuvant treatment for acute pancreatitis: a protocol of systematic review and meta-analysis	Zhang K, Li C, Gao C, Zhao C, Tang Q, Zhai J, Li Y.	BMJ Open. 2019 Jul 4;9(7):e029327. doi: 10.1136/bmjopen-2019-029327.	Zhang K	BMJ Open	2019	2019-07-07	PMC6615812		10.1136/bmjopen-2019-029327
21570137	Acupuncture anesthesia for open heart surgery in contemporary China	Zhou J, Chi H, Cheng TO, Chen TY, Wu YY, Zhou WX, Shen WD, Yuan L.	Int J Cardiol. 2011 Jul 1;150(1):12-6. doi: 10.1016/j.ijcard.2011.04.002. Epub 2011 May 12.	Zhou J	Int J Cardiol	2011	2011-05-17			10.1016/j.ijcard.2011.04.002
33565409	[Electroacupuncture in the treatment of acute gastrointestinal injury in patients with severe traumatic brain injury: a prospective randomized controlled trial]	Xing X, Jiang R, Lei S, Xu Q, Zhu M, Zhi Y, Xia G, Huang L, Mao S, Chen Z, Feng D.	Zhonghua Wei Zhong Bing Ji Jiu Yi Xue. 2021 Jan;33(1):95-99. doi: 10.3760/cma.j.cn121430-20200804-00562.	Xing X	Zhonghua Wei Zhong Bing Ji Jiu Yi Xue	2021	2021-02-10			10.3760/cma.j.cn121430-20200804-00562
23334562	Acupuncture for the treatment of post-chemotherapy chronic fatigue: a randomized, blinded, sham-controlled trial	Deng G, Chan Y, Sjoberg D, Vickers A, Yeung KS, Kris M, Straus D, Cassileth B.	Support Care Cancer. 2013 Jun;21(6):1735-41. doi: 10.1007/s00520-013-1720-z. Epub 2013 Jan 20.	Deng G	Support Care Cancer	2013	2013-01-22	PMC3953893	NIHMS567764	10.1007/s00520-013-1720-z
25749596	Expectancy in real and sham electroacupuncture: does believing make it so?	Bauml J, Xie SX, Farrar JT, Bowman MA, Li SQ, Bruner D, DeMichele A, Mao JJ.	J Natl Cancer Inst Monogr. 2014 Nov;2014(50):302-7. doi: 10.1093/jncimonographs/lgu029.	Bauml J	J Natl Cancer Inst Monogr	2014	2015-03-10	PMC4411535		10.1093/jncimonographs/lgu029
12390043	Management of postoperative nausea and vomiting in children	De Negri P, Ivani G.	Paediatr Drugs. 2002;4(11):717-28. doi: 10.2165/00128072-200204110-00003.	De Negri P	Paediatr Drugs	2002	2002-10-23			10.2165/00128072-200204110-00003
15266478	Stimulation of the wrist acupuncture point P6 for preventing postoperative nausea and vomiting	Lee A, Done ML.	Cochrane Database Syst Rev. 2004;(3):CD003281. doi: 10.1002/14651858.CD003281.pub2.	Lee A	Cochrane Database Syst Rev	2004	2004-07-22			10.1002/14651858.CD003281.pub2
30356057	Acupuncture reduces the time from extubation to 'ready for discharge' from the post anaesthesia care unit: results from the randomised controlled AcuARP trial	Fleckenstein J, Baeumler P, Gurschler C, Weissenbacher T, Annecke T, Geisenberger T, Irnich D.	Sci Rep. 2018 Oct 24;8(1):15734. doi: 10.1038/s41598-018-33459-y.	Fleckenstein J	Sci Rep	2018	2018-10-26	PMC6200780		10.1038/s41598-018-33459-y
26307554	Acupuncture for pain control after Caesarean section: a prospective observational pilot study	Hesse T, Henkel B, Zygmunt M, Mustea A, Usichenko TI.	Acupunct Med. 2016 Feb;34(1):14-9. doi: 10.1136/acupmed-2015-010852. Epub 2015 Aug 25.	Hesse T	Acupunct Med	2016	2015-08-27			10.1136/acupmed-2015-010852
33523610	Interventions for Tobacco Cessation in Adults, Including Pregnant Women: An Evidence Update for the U.S. Preventive Services Task Force	Patnode CD, Henderson JT, Melnikow J, Coppola EL, Durbin S, Thomas R.	Rockville (MD): Agency for Healthcare Research and Quality (US); 2021 Jan. Report No.: 20-05264-EF-1.	Patnode CD	Interventions for Tobacco Cessation in Adults, Including Pregnant Women: An Evidence Update for the U.S. Preventive Services Task Force	2021	2021-01-01
25456960	The effects of acupuncture after thyroid surgery: A randomized, controlled trial	Iacobone M, Citton M, Zanella S, Scarpa M, Pagura G, Tropea S, Galligioni H, Ceccherelli F, Feltracco P, Viel G, Nitti D.	Surgery. 2014 Dec;156(6):1605-12; discussion 1612-3. doi: 10.1016/j.surg.2014.08.062. Epub 2014 Nov 11.	Iacobone M	Surgery	2014	2014-12-03			10.1016/j.surg.2014.08.062
32013529	Cardiac tamponade following acupuncture: how can we do more to avoid this happening?	Xu T, Mao Z, Yu W.	Acupunct Med. 2020 Jun;38(3):207-208. doi: 10.1177/0964528419901131. Epub 2020 Feb 4.	Xu T	Acupunct Med	2020	2020-02-05			10.1177/0964528419901131
21081772	Acupuncture in critically ill patients improves delayed gastric emptying: a randomized controlled trial	Pfab F, Winhard M, Nowak-Machen M, Napadow V, Irnich D, Pawlik M, Bein T, Hansen E.	Anesth Analg. 2011 Jan;112(1):150-5. doi: 10.1213/ANE.0b013e3181fdfac8. Epub 2010 Nov 16.	Pfab F	Anesth Analg	2011	2010-11-18	PMC3133450	NIHMS306448	10.1213/ANE.0b013e3181fdfac8
32566670	Acupoint Catgut Embedding Improves the Lipopolysaccharide-Induced Acute Respiratory Distress Syndrome in Rats	Li D, Sun T, Chi L, Zhao D, Li W.	Biomed Res Int. 2020 May 2;2020:2394734. doi: 10.1155/2020/2394734. eCollection 2020.	Li D	Biomed Res Int	2020	2020-06-23	PMC7285251		10.1155/2020/2394734
29843761	Efficacy and safety of electro-acupuncture treatment in improving the consciousness of patients with traumatic brain injury: study protocol for a randomized controlled trial	Liu J, Xue X, Wu Y, Yang C, Li N, Li H.	Trials. 2018 May 29;19(1):296. doi: 10.1186/s13063-018-2687-3.	Liu J	Trials	2018	2018-05-31	PMC5975471		10.1186/s13063-018-2687-3
16781528	Does religious activity improve health outcomes? A critical review of the recent literature	Coruh B, Ayele H, Pugh M, Mulligan T.	Explore (NY). 2005 May;1(3):186-91. doi: 10.1016/j.explore.2005.02.001.	Coruh B	Explore (NY)	2005	2006-06-20			10.1016/j.explore.2005.02.001
30036691	Transcutaneous Electrical Nerve Stimulation at the Acupuncture Points to Relieve Pain of Patients Under Mechanical Ventilation: A Randomized Controlled Study	AminiSaman J, Mohammadi S, Karimpour H, Hemmatpour B, Sharifi H, Kawyannejad R.	J Acupunct Meridian Stud. 2018 Oct;11(5):290-295. doi: 10.1016/j.jams.2018.06.008. Epub 2018 Jul 20.	AminiSaman J	J Acupunct Meridian Stud	2018	2018-07-24			10.1016/j.jams.2018.06.008
18198637	[Preliminary study on sedative effect of electroacupuncture on patients after valve replacement]	Wu YC, Chen J, Fang Q.	Zhongguo Zhong Xi Yi Jie He Za Zhi. 2007 Dec;27(12):1070-3.	Wu YC	Zhongguo Zhong Xi Yi Jie He Za Zhi	2007	2008-01-18
23665888	Acupuncture in preventing postoperative anaesthesia-related sore throat: a comparison with no acupuncture	Esmaeili S, Alizadeh R, Shoar S, Naderan M, Shoar N.	Acupunct Med. 2013 Sep;31(3):272-5. doi: 10.1136/acupmed-2012-010249. Epub 2013 May 10.	Esmaeili S	Acupunct Med	2013	2013-05-14			10.1136/acupmed-2012-010249
31703750	The best from East and West? Acupuncture and medical training therapy as monotherapies or in combination for adult patients with episodic and chronic tension-type headache: study protocol for a randomized controlled trial	Schiller J, Kellner T, Briest J, Hoepner K, Woyciechowski A, Ostermann A, Korallus C, Sturm C, Weiberlenn T, Jiang L, Egen C, Beissner F, Stiesch M, Karst M, Gutenbrunner C, Fink MG.	Trials. 2019 Nov 8;20(1):623. doi: 10.1186/s13063-019-3700-1.	Schiller J	Trials	2019	2019-11-10	PMC6839056		10.1186/s13063-019-3700-1
34522181	Thymopentin treatment of murine premature ovarian failure via attenuation of immune cell activity and promotion of the BMP4/Smad9 signalling pathway	Zhu X, Liu J, Pan H, Geng Z, Huang W, Liu T, Zhang B.	Int J Med Sci. 2021 Aug 21;18(15):3544-3555. doi: 10.7150/ijms.61975. eCollection 2021.	Zhu X	Int J Med Sci	2021	2021-09-15	PMC8436114		10.7150/ijms.61975
32032850	Andrographolide attenuates oxidative stress injury in cigarette smoke extract exposed macrophages through inhibiting SIRT1/ERK signaling	Zhang XF, Ding MJ, Cheng C, Zhang Y, Xiang SY, Lu J, Liu ZB.	Int Immunopharmacol. 2020 Apr;81:106230. doi: 10.1016/j.intimp.2020.106230. Epub 2020 Feb 4.	Zhang XF	Int Immunopharmacol	2020	2020-02-08			10.1016/j.intimp.2020.106230
27736286	Does preoperative physiotherapy improve postoperative, patient-based outcomes in older adults who have undergone total knee arthroplasty? A systematic review	Chesham RA, Shanmugam S.	Physiother Theory Pract. 2017 Jan;33(1):9-30. doi: 10.1080/09593985.2016.1230660. Epub 2016 Oct 13.	Chesham RA	Physiother Theory Pract	2017	2016-10-14			10.1080/09593985.2016.1230660
26242287	Acupressure at BL60 and K3 Points Before Heel Lancing in Preterm Infants	Abbasoğlu A, Cabıoğlu MT, Tuğcu AU, İnce DA, Tekindal MA, Ecevit A, Tarcan A.	Explore (NY). 2015 Sep-Oct;11(5):363-6. doi: 10.1016/j.explore.2015.07.005. Epub 2015 Jul 3.	Abbasoğlu A	Explore (NY)	2015	2015-08-06			10.1016/j.explore.2015.07.005
21346689	The effect of auricular acupuncture on fentanyl requirement during hip arthroplasty: a randomized controlled trial	Wetzel B, Pavlovic D, Kuse R, Gibb A, Merk H, Lehmann C, Wendt M, Usichenko TI.	Clin J Pain. 2011 Mar-Apr;27(3):262-7. doi: 10.1097/AJP.0b013e3181fd516c.	Wetzel B	Clin J Pain	2011	2011-02-25			10.1097/AJP.0b013e3181fd516c
30114983	Non-pharmacologic treatments for symptoms of diabetic peripheral neuropathy: a systematic review	Amato Nesbit S, Sharma R, Waldfogel JM, Zhang A, Bennett WL, Yeh HC, Chelladurai Y, Feldman D, Robinson KA, Dy SM.	Curr Med Res Opin. 2019 Jan;35(1):15-25. doi: 10.1080/03007995.2018.1497958. Epub 2018 Aug 17.	Amato Nesbit S	Curr Med Res Opin	2019	2018-08-18			10.1080/03007995.2018.1497958
17224599	Auricular acupuncture for pain relief after ambulatory knee surgery: a randomized trial	Usichenko TI, Kuchling S, Witstruck T, Pavlovic D, Zach M, Hofer A, Merk H, Lehmann C, Wendt M.	CMAJ. 2007 Jan 16;176(2):179-83. doi: 10.1503/cmaj.060875.	Usichenko TI	CMAJ	2007	2007-01-17	PMC1764794		10.1503/cmaj.060875
24745865	Acupuncture in preventing postoperative nausea and vomiting: efficacy of two acupuncture points versus a single one	Alizadeh R, Esmaeili S, Shoar S, Bagheri-Hariri S, Shoar N.	J Acupunct Meridian Stud. 2014 Apr;7(2):71-5. doi: 10.1016/j.jams.2013.04.005. Epub 2013 Apr 28.	Alizadeh R	J Acupunct Meridian Stud	2014	2014-04-22			10.1016/j.jams.2013.04.005
30756451	Randomized, single-blinded, crossover study of a novel wound dressing vs current clinical practice after percutaneous collagen induction therapy	Gold MH, Biron J, Thompson B.	J Cosmet Dermatol. 2019 Apr;18(2):524-529. doi: 10.1111/jocd.12872. Epub 2019 Feb 12.	Gold MH	J Cosmet Dermatol	2019	2019-02-14			10.1111/jocd.12872
34331571	Acupuncture for radiation-induced toxicity in head and neck squamous cell carcinoma: a systematic review based on PICO criteria	Bonomo P, Stocchi G, Caini S, Desideri I, Santarlasci V, Becherini C, Limatola V, Locatello LG, Mannelli G, Spinelli G, Guido C, Livi L.	Eur Arch Otorhinolaryngol. 2022 Apr;279(4):2083-2097. doi: 10.1007/s00405-021-07002-1. Epub 2021 Jul 31.	Bonomo P	Eur Arch Otorhinolaryngol	2022	2021-07-31	PMC8930866		10.1007/s00405-021-07002-1
27609749	Numerous metallic foreign bodies in whole body after acupuncture	Kang YS, Kim DK.	Thorax. 2017 Feb;72(2):196-197. doi: 10.1136/thoraxjnl-2016-209266. Epub 2016 Sep 8.	Kang YS	Thorax	2017	2016-09-10			10.1136/thoraxjnl-2016-209266
30608427	Acupuncture as an add-on therapy to sublingual allergen-specific immunotherapy for patients with allergic rhinitis	Li JH, Yang LH, Chen Y, Fan ZX.	Medicine (Baltimore). 2019 Jan;98(1):e13945. doi: 10.1097/MD.0000000000013945.	Li JH	Medicine (Baltimore)	2019	2019-01-05	PMC6344116		10.1097/MD.0000000000013945
35085018	Efficacy of Auricular Acupuncture and Lavender Oil Aromatherapy in Reducing Preinterventional Anxiety in Cardiovascular Patients: A Randomized Single-Blind Placebo-Controlled Trial	Patsalis PC, Malik-Patsalis AB, Rauscher HG, Schaefers C, Useini D, Strauch JT, Zahn PK, Dobos GJ, Mügge A, Cramer H.	J Integr Complement Med. 2022 Jan;28(1):45-50. doi: 10.1089/jicm.2021.0171.	Patsalis PC	J Integr Complement Med	2022	2022-01-27			10.1089/jicm.2021.0171
29487062	Anti-inflammatory and autonomic effects of electroacupuncture in a rat model of diet-induced obesity	Jie X, Li X, Song JQ, Wang D, Wang JH.	Acupunct Med. 2018 Apr;36(2):103-109. doi: 10.1136/acupmed-2016-011223. Epub 2018 Feb 27.	Jie X	Acupunct Med	2018	2018-03-01			10.1136/acupmed-2016-011223
31795171	Pharmacologic and Non-Pharmacologic Interventions for HIV-Neuropathy Pain. A Systematic Review and a Meta-Analysis	Amaniti A, Sardeli C, Fyntanidou V, Papakonstantinou P, Dalakakis I, Mylonas A, Sapalidis K, Kosmidis C, Katsaounis A, Giannakidis D, Koulouris C, Aidoni Z, Michalopoulos N, Zarogoulidis P, Kesisoglou I, Ioannidis A, Vagionas A, Romanidis K, Oikonomou P, Grosomanidis V.	Medicina (Kaunas). 2019 Nov 28;55(12):762. doi: 10.3390/medicina55120762.	Amaniti A	Medicina (Kaunas)	2019	2019-12-05	PMC6956009		10.3390/medicina55120762
28137519	Qi deficiency is associated with depression in chronic hemodialysis patients	Liao YC, Chou CY, Chang CT, Li TC, Sun MF, Chang HH, Tsai FJ, Yen HR.	Complement Ther Med. 2017 Feb;30:102-106. doi: 10.1016/j.ctim.2016.12.008. Epub 2016 Dec 28.	Liao YC	Complement Ther Med	2017	2017-02-01			10.1016/j.ctim.2016.12.008
23449179	Bilateral tension pneumothorax related to acupuncture	Tagami R, Moriya T, Kinoshita K, Tanjoh K.	Acupunct Med. 2013 Jun;31(2):242-4. doi: 10.1136/acupmed-2012-010284. Epub 2013 Feb 28.	Tagami R	Acupunct Med	2013	2013-03-02			10.1136/acupmed-2012-010284
30514358	Effect of dual-acupoint and single-acupoint electric stimulation on postoperative outcomes in elderly patients subjected to gastrointestinal surgery: study protocol for a randomized controlled trial	Lu ZH, Dong HL, Huang-Fu JW, Fan XJ, Zhao WX, Min S, Zhang W, Liu MF, Wang YH, Wang LN, Xiong LZ.	Trials. 2018 Dec 4;19(1):669. doi: 10.1186/s13063-018-3052-2.	Lu ZH	Trials	2018	2018-12-06	PMC6280525		10.1186/s13063-018-3052-2
20172127	Cardioprotective effects of electroacupuncture pretreatment on patients undergoing heart valve replacement surgery: a randomized controlled trial	Yang L, Yang J, Wang Q, Chen M, Lu Z, Chen S, Xiong L.	Ann Thorac Surg. 2010 Mar;89(3):781-6. doi: 10.1016/j.athoracsur.2009.12.003.	Yang L	Ann Thorac Surg	2010	2010-02-23			10.1016/j.athoracsur.2009.12.003
24959854	Analysis of 30 patients with acupuncture-induced primary inoculation tuberculosis	Liu Y, Pan J, Jin K, Liu C, Wang J, Chen L, Chen L, Yuan J.	PLoS One. 2014 Jun 24;9(6):e100377. doi: 10.1371/journal.pone.0100377. eCollection 2014.	Liu Y	PLoS One	2014	2014-06-25	PMC4069069		10.1371/journal.pone.0100377
31365470	Dermorphin [D-Arg2, Lys4] (1-4) amide inhibits below-level heat hypersensitivity in mice after contusive thoracic spinal cord injury	Liu S, Huang Q, He S, Chen Z, Gao X, Ma D, Duan W, Ford N, Yang F, Chen X, Raja SN, Hao D, Guan Y.	Pain. 2019 Dec;160(12):2710-2723. doi: 10.1097/j.pain.0000000000001671.	Liu S	Pain	2019	2019-08-01			10.1097/j.pain.0000000000001671
27056180	Nonpharmacologic, nonherbal management of menopause-associated vasomotor symptoms: an umbrella systematic review (protocol)	Goldstein KM, McDuffie JR, Shepherd-Banigan M, Befus D, Coeytaux RR, Van Noord MG, Goode AP, Masilamani V, Adam S, Nagi A, Williams JW Jr.	Syst Rev. 2016 Apr 7;5:56. doi: 10.1186/s13643-016-0232-6.	Goldstein KM	Syst Rev	2016	2016-04-09	PMC4823860		10.1186/s13643-016-0232-6
25724021	Acupuncture Reduces Pain and Autonomic Distress During Injection of Local Anesthetic in Children: A Pragmatic Crossover Investigation	Usichenko TI, Wolters P, Anders EF, Splieth C.	Clin J Pain. 2016 Jan;32(1):82-6. doi: 10.1097/AJP.0000000000000222.	Usichenko TI	Clin J Pain	2016	2015-02-28			10.1097/AJP.0000000000000222
15102252	Acupuncture for lower back and pelvic pain in late pregnancy: a retrospective report on 167 consecutive cases	Ternov NK, Grennert L, Aberg A, Algotsson L, Akeson J.	Pain Med. 2001 Sep;2(3):204-7. doi: 10.1046/j.1526-4637.2001.01031.x.	Ternov NK	Pain Med	2001	2004-04-23			10.1046/j.1526-4637.2001.01031.x
11576098	Bloodletting acupuncture for the prevention of stridor in children after tracheal extubation: a randomised, controlled study	Saghaei M, Razavi S.	Anaesthesia. 2001 Oct;56(10):961-4. doi: 10.1046/j.1365-2044.2001.02228.x.	Saghaei M	Anaesthesia	2001	2001-09-29			10.1046/j.1365-2044.2001.02228.x
28750840	Electroacupuncture-reduced sedative and analgesic requirements for diagnostic EUS: a prospective, randomized, double-blinded, sham-controlled study	Teoh AYB, Chong CCN, Leung WW, Chan SKC, Tse YK, Ng EKW, Lai PBS, Wu JCY, Lau JYW.	Gastrointest Endosc. 2018 Feb;87(2):476-485. doi: 10.1016/j.gie.2017.07.029. Epub 2017 Jul 24.	Teoh AYB	Gastrointest Endosc	2018	2017-07-29			10.1016/j.gie.2017.07.029
24728839	Verum and sham acupuncture exert distinct cerebral activation in pain processing areas: a crossover fMRI investigation in healthy volunteers	Usichenko TI, Wesolowski T, Lotze M.	Brain Imaging Behav. 2015 Jun;9(2):236-44. doi: 10.1007/s11682-014-9301-4.	Usichenko TI	Brain Imaging Behav	2015	2014-04-15			10.1007/s11682-014-9301-4
35315104	Letter: risk of inflammatory bowel disease is related to alcohol consumption as well as ACEIs and ARBs	Yin JQ, Wang BQ, Chen ZB, He HD, Huang SS, Wang WK, Wu J, Fu YH, Wang YL.	Aliment Pharmacol Ther. 2022 Apr;55(7):882-883. doi: 10.1111/apt.16815.	Yin JQ	Aliment Pharmacol Ther	2022	2022-03-22			10.1111/apt.16815
28741805	Magnetic noninvasive acupuncture for infant comfort (MAGNIFIC) - a single-blinded randomised controlled pilot trial	Chen KL, Lindrea KB, Quah-Smith I, Schmölzer GM, Daly M, Schindler T, Oei JL.	Acta Paediatr. 2017 Nov;106(11):1780-1786. doi: 10.1111/apa.14002. Epub 2017 Aug 29.	Chen KL	Acta Paediatr	2017	2017-07-26			10.1111/apa.14002
12859301	Acupuncture fails to reduce but increases anaesthetic gas required to prevent movement in response to surgical incision	Kvorning N, Christiansson C, Beskow A, Bratt O, Akeson J.	Acta Anaesthesiol Scand. 2003 Aug;47(7):818-22. doi: 10.1034/j.1399-6576.2003.00171.x.	Kvorning N	Acta Anaesthesiol Scand	2003	2003-07-16			10.1034/j.1399-6576.2003.00171.x
35482527	Wrist-ankle acupuncture as additional therapy for postoperative multimodal analgesia in orthopedic surgery: systematic review and meta-analysis	Xu N, Rong W, Liu LL.	Pain Med. 2022 Apr 28:pnac065. doi: 10.1093/pm/pnac065. Online ahead of print.	Xu N	Pain Med	2022	2022-04-28			10.1093/pm/pnac065
25189670	Pneumothorax sustained during acupuncture training: a case report	da Encarnação AP, Teixeira JN, Cruz JL, Oliveira JE.	Acupunct Med. 2014 Dec;32(6):514-6. doi: 10.1136/acupmed-2014-010642. Epub 2014 Sep 4.	da Encarnação AP	Acupunct Med	2014	2014-09-06			10.1136/acupmed-2014-010642
31443284	Implementation of Electrical Auricular Acupuncture and Low Frequency Modulated Electric Current Therapy in Pain Management of Patients with Knee Osteoarthritis: A Randomized Pilot Trial	Krusche-Mandl I, Kaider A, Starlinger J, Preschitz M, Schuster R, Kefurt R, Marhofer P, Kasparek M, Hajdu S, Sator-Katzenschlager S.	J Clin Med. 2019 Aug 15;8(8):1229. doi: 10.3390/jcm8081229.	Krusche-Mandl I	J Clin Med	2019	2019-08-25	PMC6723024		10.3390/jcm8081229
34570990	Effect of intracutaneous pyonex on analgesia and sedation in critically ill patients with mechanical ventilation	Wang Y, Wu W, Zhang J, Sun J, Wang J, Hang Y, Wang Q, Duan P.	Can J Physiol Pharmacol. 2022 Jan;100(1):78-85. doi: 10.1139/cjpp-2021-0298. Epub 2021 Sep 27.	Wang Y	Can J Physiol Pharmacol	2022	2021-09-27			10.1139/cjpp-2021-0298
31624527	Evaluation of Percutaneous Electrical Nerve Stimulation of the Auricle for Relief of Postoperative Pain Following Cesarean Section	Chakravarthy M, Prashanth A, George A.	Med Acupunct. 2019 Oct 1;31(5):281-288. doi: 10.1089/acu.2019.1352. Epub 2019 Oct 17.	Chakravarthy M	Med Acupunct	2019	2019-10-19	PMC6795276		10.1089/acu.2019.1352
27523588	A Case Report of Poisoning Caused by Incorrect Use of Salvia	Yang X, Chen D, Chai L, Duan H, Guo H, Li S, Xiao M, Chen H.	Am J Case Rep. 2016 Aug 15;17:580-3. doi: 10.12659/ajcr.897445.	Yang X	Am J Case Rep	2016	2016-08-16	PMC4987065		10.12659/ajcr.897445
30304047	Unilateral electrical stimulation of the heart 7 acupuncture point to prevent emergence agitation in children: A prospective, double-blinded, randomized clinical trial	Nakamura N, Mihara T, Hijikata T, Goto T, Ka K.	PLoS One. 2018 Oct 10;13(10):e0204533. doi: 10.1371/journal.pone.0204533. eCollection 2018.	Nakamura N	PLoS One	2018	2018-10-11	PMC6179240		10.1371/journal.pone.0204533
15105215	The short- and long-term benefit in chronic low back pain through adjuvant electrical versus manual auricular acupuncture	Sator-Katzenschlager SM, Scharbert G, Kozek-Langenecker SA, Szeles JC, Finster G, Schiesser AW, Heinze G, Kress HG.	Anesth Analg. 2004 May;98(5):1359-64, table of contents. doi: 10.1213/01.ane.0000107941.16173.f7.	Sator-Katzenschlager SM	Anesth Analg	2004	2004-04-24			10.1213/01.ane.0000107941.16173.f7
22459647	Electroacupuncture reduces the dose of midazolam monitored by the bispectral index in critically ill patients with mechanical ventilation: an exploratory study	Zheng X, Meng JB, Fang Q.	Acupunct Med. 2012 Jun;30(2):78-84. doi: 10.1136/acupmed-2011-010095. Epub 2012 Mar 29.	Zheng X	Acupunct Med	2012	2012-03-31			10.1136/acupmed-2011-010095
34781116	Auricular stimulation for preoperative anxiety - A systematic review and meta-analysis of randomized controlled clinical trials	Usichenko TI, Hua K, Cummings M, Nowak A, Hahnenkamp K, Brinkhaus B, Dietzel J.	J Clin Anesth. 2022 Feb;76:110581. doi: 10.1016/j.jclinane.2021.110581. Epub 2021 Nov 12.	Usichenko TI	J Clin Anesth	2022	2021-11-15			10.1016/j.jclinane.2021.110581
21680093	Certain doubts and uncertain fears of acupuncture	Usichenko TI, Pavlovic D, Anders E.	Pain. 2011 Sep;152(9):2182-2183. doi: 10.1016/j.pain.2011.05.013. Epub 2011 Jun 15.	Usichenko TI	Pain	2011	2011-06-18			10.1016/j.pain.2011.05.013
35508863	Effectiveness and Safety of Baidu Jieduan Granules for COVID-19: A Retrospective Observational Multicenter Study	Xu XR, Zhang W, Wu XX, Huang TR, Zuo JG, Shao Z, Zhou S, Fang BJ.	Chin J Integr Med. 2022 May 4:1-9. doi: 10.1007/s11655-022-3673-x. Online ahead of print.	Xu XR	Chin J Integr Med	2022	2022-05-04	PMC9068500		10.1007/s11655-022-3673-x
26627917	Electrical stimulation of the heart 7 acupuncture site for preventing emergence agitation in children: A randomised controlled trial	Hijikata T, Mihara T, Nakamura N, Miwa T, Ka K, Goto T.	Eur J Anaesthesiol. 2016 Jul;33(7):535-42. doi: 10.1097/EJA.0000000000000379.	Hijikata T	Eur J Anaesthesiol	2016	2015-12-03			10.1097/EJA.0000000000000379
9352775	Acupuncture and postoperative vomiting in day-stay paediatric patients	Vincent J, Lewis IH.	Anaesth Intensive Care. 1997 Oct;25(5):579-80.	Vincent J	Anaesth Intensive Care	1997	1997-11-14
35102782	Clinical effects of glabellar botulinum toxin injections on borderline personality disorder: A randomized controlled trial	Wollmer MA, Neumann I, Jung S, Bechinie A, Herrmann J, Müller A, Wohlmuth P, Fournier-Kaiser L, Sperling C, Peters L, Kneer J, Engel J, Jürgensen F, Schulze J, Nagel M, Prager W, Sinke C, Kahl KG, Karst M, Dulz B, Kruger THC.	J Psychopharmacol. 2022 Feb;36(2):159-169. doi: 10.1177/02698811211069108. Epub 2022 Feb 1.	Wollmer MA	J Psychopharmacol	2022	2022-02-01			10.1177/02698811211069108
26983055	Traditional Thermal Therapy with Indirect Moxibustion Decreases Renal Arterial Resistive Index in Patients with Chronic Kidney Disease	Matsumoto-Miyazaki J, Miyazaki N, Murata I, Yoshida G, Ushikoshi H, Ogura S, Minatoguchi S.	J Altern Complement Med. 2016 Apr;22(4):306-14. doi: 10.1089/acm.2015.0276. Epub 2016 Mar 16.	Matsumoto-Miyazaki J	J Altern Complement Med	2016	2016-03-17			10.1089/acm.2015.0276
27661022	The effectiveness of dry-cupping in preventing post-operative nausea and vomiting by P6 acupoint stimulation: A randomized controlled trial	Farhadi K, Choubsaz M, Setayeshi K, Kameli M, Bazargan-Hejazi S, Zadie ZH, Ahmadi A.	Medicine (Baltimore). 2016 Sep;95(38):e4770. doi: 10.1097/MD.0000000000004770.	Farhadi K	Medicine (Baltimore)	2016	2016-09-24	PMC5044892		10.1097/MD.0000000000004770
11926603	An audit of 500 acupuncture patients in general practice	Freedman J.	Acupunct Med. 2002 Mar;20(1):30-4. doi: 10.1136/aim.20.1.30.	Freedman J	Acupunct Med	2002	2002-04-03			10.1136/aim.20.1.30
27267182	Protocol for a prospective observational study of conventional treatment and traditional Korean medicine combination treatment for children with cerebral palsy	Yoo JE, Yun YJ, Shin YB, Kim NK, Kim SY, Shin MJ, Yu SA.	BMC Complement Altern Med. 2016 Jun 8;16:172. doi: 10.1186/s12906-016-1161-6.	Yoo JE	BMC Complement Altern Med	2016	2016-06-09	PMC4897905		10.1186/s12906-016-1161-6
26350110	Effects of transcutaneous electrical acupoint stimulation at different frequencies on perioperative anesthetic dosage, recovery, complications, and prognosis in video-assisted thoracic surgical lobectomy: a randomized, double-blinded, placebo-controlled trial	Huang S, Peng W, Tian X, Liang H, Jia Z, Lo T, He M, Feng Y.	J Anesth. 2017 Feb;31(1):58-65. doi: 10.1007/s00540-015-2057-1. Epub 2015 Sep 8.	Huang S	J Anesth	2017	2015-09-10			10.1007/s00540-015-2057-1
10841978	Electroacupuncture potentiates the antinociceptive effect of intrathecal endomorphin-1 in the rat formalin test	Hao S, Takahata O, Iwasaki H.	Neurosci Lett. 2000 Jun 16;287(1):9-12. doi: 10.1016/s0304-3940(00)01155-1.	Hao S	Neurosci Lett	2000	2000-06-08			10.1016/s0304-3940(00)01155-1
15777857	Auricular acupuncture for pain relief after total hip arthroplasty - a randomized controlled study	Usichenko TI, Dinse M, Hermsen M, Witstruck T, Pavlovic D, Lehmann C.	Pain. 2005 Apr;114(3):320-327. doi: 10.1016/j.pain.2004.08.021.	Usichenko TI	Pain	2005	2005-03-22			10.1016/j.pain.2004.08.021
12723766	Analgesic effects of different acupoint stimulation frequencies in humans	Attele AS, Mehendale S, Guan X, Dey L, Yuan CS.	Am J Chin Med. 2003;31(1):157-62. doi: 10.1142/S0192415X03000795.	Attele AS	Am J Chin Med	2003	2003-05-02			10.1142/S0192415X03000795
7892973	P6 acupressure and nausea and vomiting after gynaecological surgery	Allen DL, Kitching AJ, Nagle C.	Anaesth Intensive Care. 1994 Dec;22(6):691-3. doi: 10.1177/0310057X9402200608.	Allen DL	Anaesth Intensive Care	1994	1994-12-01			10.1177/0310057X9402200608
35031209	Effect of aggressive versus conservative hydration for early phase of acute pancreatitis in adult patients: A meta-analysis of 3,127 cases	Liao J, Zhan Y, Wu H, Yao Z, Peng X, Lai J.	Pancreatology. 2022 Mar;22(2):226-234. doi: 10.1016/j.pan.2022.01.001. Epub 2022 Jan 5.	Liao J	Pancreatology	2022	2022-01-15			10.1016/j.pan.2022.01.001
24480836	Effect of perioperative electroacupuncture as an adjunctive therapy on postoperative analgesia with tramadol and ketamine in prostatectomy: a randomised sham-controlled single-blind trial	Ntritsou V, Mavrommatis C, Kostoglou C, Dimitriadis G, Tziris N, Zagka P, Vasilakos D.	Acupunct Med. 2014 Jun;32(3):215-22. doi: 10.1136/acupmed-2013-010498. Epub 2014 Jan 30.	Ntritsou V	Acupunct Med	2014	2014-02-01			10.1136/acupmed-2013-010498
16131283	Incorporation of fasting therapy in an integrative medicine ward: evaluation of outcome, safety, and effects on lifestyle adherence in a large prospective cohort study	Michalsen A, Hoffmann B, Moebus S, Bäcker M, Langhorst J, Dobos GJ.	J Altern Complement Med. 2005 Aug;11(4):601-7. doi: 10.1089/acm.2005.11.601.	Michalsen A	J Altern Complement Med	2005	2005-09-01			10.1089/acm.2005.11.601
16137980	[Increases of intracranial pressure and changes of blood flow velocity due to acupressure, needle and laser needle acupuncture?]	Litscher G, Wang L, Schwarz G, Schikora D.	Forsch Komplementarmed Klass Naturheilkd. 2005 Aug;12(4):190-5. doi: 10.1159/000087044. Epub 2005 Aug 29.	Litscher G	Forsch Komplementarmed Klass Naturheilkd	2005	2005-09-03			10.1159/000087044
12162472	Transcutaneous electrical acupoint stimulation potentiates analgesic effect of morphine	Yuan CS, Attele AS, Dey L, Lynch JP, Guan X.	J Clin Pharmacol. 2002 Aug;42(8):899-903. doi: 10.1177/009127002401102812.	Yuan CS	J Clin Pharmacol	2002	2002-08-07			10.1177/009127002401102812
14998054	Detection of ear acupuncture points by measuring the electrical skin resistance in patients before, during and after orthopedic surgery performed under general anesthesia	Usichenko TI, Lysenyuk VP, Groth MH, Pavlovic D.	Acupunct Electrother Res. 2003;28(3-4):167-73. doi: 10.3727/036012903815901606.	Usichenko TI	Acupunct Electrother Res	2003	2004-03-05			10.3727/036012903815901606
11845568	[Bilateral pneumothorax in a young woman after acupuncture]	Ramnarain D, Braams R.	Ned Tijdschr Geneeskd. 2002 Jan 26;146(4):172-5.	Ramnarain D	Ned Tijdschr Geneeskd	2002	2002-02-16
CN-01370975	Acupuncture and Traditional Herbal Medicine Therapy Prevent Deliriumin Patients with Cardiovascular Disease in Intensive Care Units	Matsumoto-Miyazaki, J; Ushikoshi, H; Miyata, S; Miyazaki, N; Nawa, T; Okada, H; Ojio, S; Ogura, S; Minatoguchi, S	Acupuncture and Traditional Herbal Medicine Therapy Prevent Deliriumin Patients with Cardiovascular Disease in Intensive Care Units	American journal of Chinese medicine	2017		45	2	255â€268	Cochrane Central Register of Controlled Trials (CENTRAL)		EMBASE 615582519				Article	*acupuncture; *cardiovascular disease; *delirium; *herbal medicine; *intensive care unit; Adverse drug reaction; Aggression; Clinical article; Clinical trial; Control group; Controlled clinical trial; Controlled study; Drug combination; Herbaceous agent; Human; Incidence; Kampo; Oral drug administration; Prevention; Randomized controlled trial; Sample size; Sedative agent; Side effect	10.1142/S0192415X17500161	https://www.cochranelibrary.com/central/doi/10.1002/central/CN-01370975/full	Complementary Medicine
CN-00880725	Electroacupuncture reduces the dose of midazolam monitored by the bispectral index in critically ill patients with mechanical ventilation: an exploratory study	Zheng, X; Meng, JB; Fang, Q	Electroacupuncture reduces the dose of midazolam monitored by the bispectral index in critically ill patients with mechanical ventilation: an exploratory study	Acupuncture in medicine	2012		30	2	78â€84	Cochrane Central Register of Controlled Trials (CENTRAL)	PUBMED 22459647					Journal Article; Randomized Controlled Trial	Acupuncture Analgesia; Acupuncture Points; Adult; Aged; Aged, 80 and over; Analgesia; Consciousness Monitors; Critical Illness [*therapy]; Electroacupuncture; Female; Humans; Hypnotics and Sedatives [*administration & dosage]; Intensive Care Units; Male; Midazolam [*administration & dosage]; Middle Aged; Monitoring, Physiologic; Respiration, Artificial	10.1136/acupmed-2011-010095	https://www.cochranelibrary.com/central/doi/10.1002/central/CN-00880725/full	Complementary Medicine
CN-02261493	Effectiveness of Electroacupuncture or Auricular Acupuncture vs Usual Care for Chronic Musculoskeletal Pain Among Cancer Survivors: the PEACE Randomized Clinical Trial	Mao, JJ; Liou, KT; Baser, RE; Bao, T; Panageas, KS; Romero, SAD; Li, QS; Gallagher, RM; Kantoff, PW	Effectiveness of Electroacupuncture or Auricular Acupuncture vs Usual Care for Chronic Musculoskeletal Pain Among Cancer Survivors: the PEACE Randomized Clinical Trial	JAMA oncology	2021		7	5	720â€727	Cochrane Central Register of Controlled Trials (CENTRAL)	PUBMED 33734288	EMBASE 634563886				Journal Article; Randomized Controlled Trial; Research Support, N.I.H., Extramural; Research Support, U.S. Gov't, Nonâ€P.H.S.	*auricular acupuncture; *cancer survivor; *electroacupuncture; *musculoskeletal pain; Acupuncture, Ear; Adult; Article; Brief Pain Inventory; Cancer Survivors; Cancer center; Chronic Pain [therapy]; Controlled study; Electroacupuncture [adverse effects, methods]; Female; Follow up; Human; Humans; Intermethod comparison; Major clinical study; Male; Middle Aged; Musculoskeletal Pain [etiology, ther…	10.1001/jamaoncol.2021.0310	https://www.cochranelibrary.com/central/doi/10.1002/central/CN-02261493/full	Complementary Medicine
CN-01395537	Auricular acupuncture for spinal cord injury related neuropathic pain: a pilot controlled clinical trial	Estores, I; Chen, K; Jackson, B; Lao, L; Gorman, PH	Auricular acupuncture for spinal cord injury related neuropathic pain: a pilot controlled clinical trial	Journal of spinal cord medicine	2017		40	4	432â€438	Cochrane Central Register of Controlled Trials (CENTRAL)	PUBMED 26869339	EMBASE 611287938				Controlled Clinical Trial; Journal Article; Randomized Controlled Trial; Research Support, Nonâ€U.S. Gov't	*auricular acupuncture; *battlefield acupuncture; *neuropathic pain/di [Diagnosis]; *neuropathic pain/th [Therapy]; *spinal cord injury/di [Diagnosis]; *spinal cord injury/th [Therapy]; Acupuncture needle; Acupuncture, Ear [adverse effects, *methods]; Adult; Aged; American Spinal Injury Association impairment scale; Anabolic agent; Analgesia; Analgesic agent; Antidepressant agent; Article; Clinic…	10.1080/10790268.2016.1141489	https://www.cochranelibrary.com/central/doi/10.1002/central/CN-01395537/full	Complementary Medicine
CN-00638473	Surface electrostimulation of acupuncture points for sedation of critically ill patients in the intensive care unit--a pilot study	Nayak, S; Wenstone, R; Jones, A; Nolan, J; Strong, A; Carson, J	Surface electrostimulation of acupuncture points for sedation of critically ill patients in the intensive care unit--a pilot study	Acupuncture in medicine	2008		26	1	1â€7	Cochrane Central Register of Controlled Trials (CENTRAL)	PUBMED 18356793					Controlled Clinical Trial; Journal Article; Research Support, Nonâ€U.S. Gov't	Acupuncture Points; Aged; Aged, 80 and over; Alfentanil [administration & dosage]; Combined Modality Therapy; Critical Care [*methods]; Electroacupuncture [*methods]; Female; Humans; Hypnotics and Sedatives [*administration & dosage]; Intensive Care Units; Male; Middle Aged; Pilot Projects; Propofol [administration & dosage]; Respiration, Artificial [*methods]; Treatment Outcome	10.1136/aim.26.1.1	https://www.cochranelibrary.com/central/doi/10.1002/central/CN-00638473/full	Complementary Medicine; Pain, Palliative and Supportive Care
CN-01403937	Emesis in patients receiving acupuncture, sham acupuncture or standard care during chemo-radiation: a randomized controlled study	Widgren, Y; Enblom, A	Emesis in patients receiving acupuncture, sham acupuncture or standard care during chemo-radiation: a randomized controlled study	Complementary therapies in medicine	2017		34		16â€25	Cochrane Central Register of Controlled Trials (CENTRAL)	PUBMED 28917369	EMBASE 617527197				Journal Article; Randomized Controlled Trial	*acupuncture; *chemoradiotherapy; *vomiting/co [Complication]; *vomiting/dt [Drug Therapy]; Acupuncture Therapy; Adult; Aged; Aged, 80 and over; Antiemetic agent/dt [Drug Therapy]; Antiemetics [*therapeutic use]; Antineoplastic Agents [*adverse effects, therapeutic use]; Application site bleeding/co [Complication]; Application site pain/co [Complication]; Article; Betamethasone/dt [Drug Therapy];…	10.1016/j.ctim.2017.07.003	https://www.cochranelibrary.com/central/doi/10.1002/central/CN-01403937/full	Complementary Medicine
CN-02122411	Economic evaluation alongside a randomised controlled trial to assess the effectiveness and cost-effectiveness of acupuncture in the management of chemotherapy-induced peripheral neuropathy	Molassiotis, A; Dawkins, B; Longo, R; Suen, LK; Cheng, HL; Mok, T; Hulme, CT; Yeo, W	Economic evaluation alongside a randomised controlled trial to assess the effectiveness and cost-effectiveness of acupuncture in the management of chemotherapy-induced peripheral neuropathy	Acupuncture in medicine	2021		39	1	41â€52	Cochrane Central Register of Controlled Trials (CENTRAL)	PUBMED 32404001	EMBASE 631769027				Journal Article; Randomized Controlled Trial; Research Support, Nonâ€U.S. Gov't	*acupuncture; *chemotherapyâ€induced peripheral neuropathy; *comparative effectiveness; *cost effectiveness analysis; Acupuncture Therapy [*economics]; Adult; Antineoplastic Agents [*adverse effects, therapeutic use]; Article; Brief Pain Inventory; Case study; Costâ€Benefit Analysis; Female; Health care personnel; Health care system; Hong Kong; Human; Humans; Major clinical study; Male; Middle …	10.1177/0964528420920285	https://www.cochranelibrary.com/central/doi/10.1002/central/CN-02122411/full	Complementary Medicine
CN-02177507	Acupuncture for acute non-specific low back pain: a randomised, controlled, multicentre intervention study in general practice-the Acuback study	Skonnord, T; Skjeie, H; Brekke, M; Klovning, A; Grotle, M; Aas, E; Mdala, I; Fetveit, A	Acupuncture for acute non-specific low back pain: a randomised, controlled, multicentre intervention study in general practice-the Acuback study	BMJ open	2020		10	8	e034157	Cochrane Central Register of Controlled Trials (CENTRAL)	PUBMED 32764081	EMBASE 632536291				Journal Article; Multicenter Study; Randomized Controlled Trial; Research Support, Nonâ€U.S. Gov't	*acupuncture; *low back pain /therapy; Acupuncture; Acupuncture Therapy; Adult; Article; Back Pain; Controlled study; Dyspnea /complication; Fatigue /complication; Female; Functional status; Gastrointestinal symptom /complication; General Practice; General practice; Hand disease /complication; Hand soreness /complication; Headache /complication; Human; Humans; Low Back Pain [therapy]; Major clini…	10.1136/bmjopen-2019-034157	https://www.cochranelibrary.com/central/doi/10.1002/central/CN-02177507/full	Complementary Medicine
CN-01957238	A Randomized Clinical Trial of Group Acupuncture for Painful Diabetic Neuropathy Among Diverse Safety Net Patients	Chao, MT; Schillinger, D; Nguyen, U; Santana, T; Liu, R; Gregorich, S; Hecht, FM	A Randomized Clinical Trial of Group Acupuncture for Painful Diabetic Neuropathy Among Diverse Safety Net Patients	Pain medicine (Malden, Mass.)	2019		20	11	2292â€2302	Cochrane Central Register of Controlled Trials (CENTRAL)	PUBMED 31127837	EMBASE 628028179				Journal Article; Randomized Controlled Trial; Research Support, N.I.H., Extramural; Research Support, Nonâ€U.S. Gov't	*acupuncture; *diabetic neuropathy; *drug safety; *health disparity; *numeric rating scale; *quality of life; Acupuncture Therapy [adverse effects]; Adult; Article; Clinical article; Controlled study; Diabetes Mellitus [surgery]; Diabetic Neuropathies [etiology, *surgery]; Feasibility study; Female; Human; Humans; Male; Middle Aged; Outcome assessment; Pain [etiology, *surgery]; Pain intensity; P…	10.1093/pm/pnz117	https://www.cochranelibrary.com/central/doi/10.1002/central/CN-01957238/full	Complementary Medicine
CN-02343641	Efficacy of Acupuncture Combined with Rehabilitation Training for Intensive Care Unit-Acquired Muscle Weakness: A Protocol for a Randomized, Sham-Procedure-Controlled Clinical Trial	Shou, Y; Jin, W; Zhuang, L; Xue, C; Hu, L; Xu, S; Zhang, K; Jiang, H; Liu, P; Zhang, B	Efficacy of Acupuncture Combined with Rehabilitation Training for Intensive Care Unit-Acquired Muscle Weakness: A Protocol for a Randomized, Sham-Procedure-Controlled Clinical Trial	Evidence-based Complementary and Alternative Medicine	2021		2021			Cochrane Central Register of Controlled Trials (CENTRAL)		EMBASE 2015441459				Journal: Article	*biguan acupoint; *intensive care unit; *muscle weakness; *sham procedure; Adult; Article; Artificial ventilation; Barthel index; Clinical trial; Comparative effectiveness; Controlled study; Female; Human; Jianyu acupoint; Major clinical study; Male; Medical research; Muscle thickness; Quchi acupoint; Randomized controlled trial; Rectus femoris muscle; Rehabilitation; Side effect; Single blind pr…	10.1155/2021/3539651	https://www.cochranelibrary.com/central/doi/10.1002/central/CN-02343641/full	Complementary Medicine
CN-01449716	Efficacy and safety of combined treatment of miniscalpel acupuncture and non-steroidal anti-inflammatory drugs: an assessor-blinded randomized controlled pilot study	Jun, S; Lee, JH; Gong, HM; Chung, YJ; Kim, JR; Park, CA; Choi, SH; Lee, GM; Lee, HJ; Kim, JS	Efficacy and safety of combined treatment of miniscalpel acupuncture and non-steroidal anti-inflammatory drugs: an assessor-blinded randomized controlled pilot study	Trials	2018		19	1	36	Cochrane Central Register of Controlled Trials (CENTRAL)	PUBMED 29329551	EMBASE 620188178				Journal Article; Randomized Controlled Trial	*acupuncture; *miniscalpel acupuncture; *neck pain /drug therapy /therapy; Acupuncture Therapy [adverse effects, *methods]; Adult; Aged; Antiâ€Inflammatory Agents, Nonâ€Steroidal [*therapeutic use]; Article; Chronic Pain [*therapy]; Clinical Global Impression scale; Combined Modality Therapy; Controlled study; EuroQol 5 dimension questionnaire; Female; Human; Humans; Male; Middle Aged; Neck Dis…	10.1186/s13063-017-2418-1	https://www.cochranelibrary.com/central/doi/10.1002/central/CN-01449716/full	Back and Neck; Complementary Medicine
CN-00997015	Effectiveness of strengthened stimulation during acupuncture for the treatment of allergic rhinitis: study protocol for a randomized controlled trial	Chen, Q; Zhang, Q; Jiang, L; Li, X; Liu, Y; Xie, Y; Mu, S; Liu, Y; Wang, X; Yu, Y; Li, M	Effectiveness of strengthened stimulation during acupuncture for the treatment of allergic rhinitis: study protocol for a randomized controlled trial	Trials	2014		15		301	Cochrane Central Register of Controlled Trials (CENTRAL)	PUBMED 25059460					Journal Article; Randomized Controlled Trial; Research Support, Nonâ€U.S. Gov't	Acupuncture Therapy [adverse effects]; Clinical Protocols; Doubleâ€Blind Method; Humans; Outcome Assessment, Health Care; Quality of Life; Rhinitis, Allergic [psychology, *therapy]	10.1186/1745-6215-15-301	https://www.cochranelibrary.com/central/doi/10.1002/central/CN-00997015/full	ENT; Complementary Medicine
CN-01085600	Acupressure improves the postoperative comfort of gastric cancer patients: a randomised controlled trial	Hsiung, WT; Chang, YC; Yeh, ML; Chang, YH	Acupressure improves the postoperative comfort of gastric cancer patients: a randomised controlled trial	Complementary therapies in medicine	2015		23	3	339â€346	Cochrane Central Register of Controlled Trials (CENTRAL)	PUBMED 26051568	EMBASE 603782846				Journal Article; Randomized Controlled Trial	*acupressure; *postoperative care; *postoperative nausea and vomiting/co [Complication]; *postoperative nausea and vomiting/th [Therapy]; *postoperative pain/co [Complication]; *postoperative pain/th [Therapy]; Abdominal distension; Acupressure; Acupuncture Points; Adult; Aged; Analgesic agent/iv [Intravenous Drug Administration]; Article; Bupivacaine; Cancer patient; Clinical article; Clinical e…	10.1016/j.ctim.2015.03.010	https://www.cochranelibrary.com/central/doi/10.1002/central/CN-01085600/full	Complementary Medicine
CN-00557215	Acupuncture and knee osteoarthritis: a three-armed randomized trial	Scharf, HP; Mansmann, U; Streitberger, K; Witte, S; KrÃ¤mer, J; Maier, C; Trampisch, HJ; Victor, N	Acupuncture and knee osteoarthritis: a three-armed randomized trial	Annals of internal medicine	2006		145	1	12â€20	Cochrane Central Register of Controlled Trials (CENTRAL)	PUBMED 16818924	EMBASE 46780600				Journal Article; Randomized Controlled Trial; Research Support, Nonâ€U.S. Gov't	Acupuncture Therapy [adverse effects]; Adult; Antiâ€Inflammatory Agents [adverse effects, *therapeutic use]; Chronic Disease; Combined Modality Therapy; Female; Humans; Male; Middle Aged; Osteoarthritis, Knee [*complications]; Pain Management; Pain Measurement; Pain [etiology]; Patient Compliance; Physical Therapy Modalities [adverse effects]; Prospective Studies; Singleâ€Blind Method	10.7326/0003-4819-145-1-200607040-00005	https://www.cochranelibrary.com/central/doi/10.1002/central/CN-00557215/full	Complementary Medicine; Effective Practice and Organisation of Care; Musculoskeletal; SR-REHAB; Pain, Palliative and Supportive Care
CN-00575042	Acupuncture for chronic low back pain in routine care: a multicenter observational study	Weidenhammer, W; Linde, K; Streng, A; Hoppe, A; Melchart, D	Acupuncture for chronic low back pain in routine care: a multicenter observational study	Clinical journal of pain	2007		23	2	128â€135	Cochrane Central Register of Controlled Trials (CENTRAL)	PUBMED 17237661					Journal Article; Multicenter Study; Randomized Controlled Trial; Research Support, Nonâ€U.S. Gov't	Absenteeism; Acupuncture Therapy [adverse effects]; Adult; Aged; Chronic Disease; Depression [etiology]; Disability Evaluation; Female; Followâ€Up Studies; Humans; Low Back Pain [physiopathology, psychology, *therapy]; Male; Middle Aged; Predictive Value of Tests; Quality of Life; Severity of Illness Index; Surveys and Questionnaires; Treatment Outcome	10.1097/01.ajp.0000210952.09127.df	https://www.cochranelibrary.com/central/doi/10.1002/central/CN-00575042/full	Complementary Medicine; Pain, Palliative and Supportive Care
CN-01410455	Effect of Acupressure on Symptoms of Postoperative Ileus After Cesarean Section	Abadi, F; Shahabinejad, M; Abadi, F; Kazemi, M	Effect of Acupressure on Symptoms of Postoperative Ileus After Cesarean Section	Journal of acupuncture and meridian studies	2017		10	2	114â€119	Cochrane Central Register of Controlled Trials (CENTRAL)	PUBMED 28483182					Journal Article; Randomized Controlled Trial	Acupuncture Therapy [*methods]; Adult; Cesarean Section [*adverse effects, methods]; Female; Humans; Ileus [*etiology, *therapy]; Pregnancy; Prospective Studies	10.1016/j.jams.2016.11.008	https://www.cochranelibrary.com/central/doi/10.1002/central/CN-01410455/full	Complementary Medicine; Pregnancy and Childbirth
CN-01096929	Acupressure at BL60 and K3 Points Before Heel Lancing in Preterm Infants	AbbasoÄŸlu, A; CabÄ±oÄŸlu, MT; TuÄŸcu, AU; Ä°nce, DA; Tekindal, MA; Ecevit, A; Tarcan, A	Acupressure at BL60 and K3 Points Before Heel Lancing in Preterm Infants	Explore (New York, N.Y.)	2015		11	5	363â€366	Cochrane Central Register of Controlled Trials (CENTRAL)	PUBMED 26242287	EMBASE 605450874				Journal Article; Randomized Controlled Trial	*acupressure; *analgesia; *diagnostic procedure; *heel lancing; *prematurity/th [Therapy]; Acupressure; Acupuncture Points; Apgar score; Article; Assessment of humans; Birth weight; Blood Specimen Collection [*adverse effects]; Clinical article; Controlled study; Crying; Female; Gestational age; Heel; Human; Humans; Infant, Newborn; Infant, Premature; Male; Newborn; Newborn intensive care; Pain M…	10.1016/j.explore.2015.07.005	https://www.cochranelibrary.com/central/doi/10.1002/central/CN-01096929/full	Complementary Medicine; Neonatal
CN-00512739	Auricular acupuncture for pain relief after total hip arthroplasty - a randomized controlled study	Usichenko, TI; Dinse, M; Hermsen, M; Witstruck, T; Pavlovic, D; Lehmann, C	Auricular acupuncture for pain relief after total hip arthroplasty - a randomized controlled study	Pain	2005		114	3	320â€327	Cochrane Central Register of Controlled Trials (CENTRAL)	PUBMED 15777857	EMBASE 40385871				Clinical Trial; Journal Article; Randomized Controlled Trial	*acupuncture analgesia; *postoperative analgesia; *postoperative pain/co [Complication]; *postoperative pain/dt [Drug Therapy]; *postoperative pain/th [Therapy]; *total hip prosthesis; Acupuncture Analgesia [*methods]; Acupuncture, Ear [*methods]; Adult; Aged; Analgesics, Nonâ€Narcotic [administration & dosage, adverse effects]; Analgesics, Opioid [administration & dosage, adverse effects]; Anes…	10.1016/j.pain.2004.08.021	https://www.cochranelibrary.com/central/doi/10.1002/central/CN-00512739/full	Complementary Medicine; Musculoskeletal; SR-REHAB; Pain, Palliative and Supportive Care
CN-02208756	Effect of transcutaneous electrical acupoint stimulation on catheter related bladder discomfort after ureteroscopic lithotripsy	Gao, P; Shao, B; Diao, YG; Zhang, TZ; Li, L	Effect of transcutaneous electrical acupoint stimulation on catheter related bladder discomfort after ureteroscopic lithotripsy	Zhongguo zhen jiu [Chinese acupuncture & moxibustion]	2020		40	8	829â€833	Cochrane Central Register of Controlled Trials (CENTRAL)	PUBMED 32869590					Journal Article; Randomized Controlled Trial	Acupuncture Points; Humans; Lithotripsy [adverse effects]; Male; Pain Management [methods]; Transcutaneous Electric Nerve Stimulation; Ureteroscopy [adverse effects]; Urinary Bladder	10.13703/j.0255-2930.20190729-k0001	https://www.cochranelibrary.com/central/doi/10.1002/central/CN-02208756/full
CN-02133176	Evaluation on the effect of acupuncture on patients with sepsis-induced myopathy (ACU-SIM pilot study): A single center, propensity-score stratified, assessor-blinded, prospective pragmatic controlled trial	Chen, WT; Sun, C; Zhou, YB; Liu, DH; Peng, ZL; Chen, J; Xu, N; Lei, YY; He, J; Tang, CZ; Lin, XF; Xu, NG; Xian, SX; Lu, LM	Evaluation on the effect of acupuncture on patients with sepsis-induced myopathy (ACU-SIM pilot study): A single center, propensity-score stratified, assessor-blinded, prospective pragmatic controlled trial	Medicine	2020		99	21	e20233	Cochrane Central Register of Controlled Trials (CENTRAL)	PUBMED 32481297					Journal Article; Pragmatic Clinical Trial	Activities of Daily Living; Acupuncture Therapy [adverse effects, *methods]; China [epidemiology]; Critical Care [organization & administration]; Followâ€Up Studies; Humans; Intensive Care Units [statistics & numerical data]; Mortality [trends]; Muscle Weakness [etiology, pathology, *therapy]; Muscular Atrophy [etiology, pathology, *therapy]; Muscular Diseases [etiology, *therapy]; Patient Readm…	10.1097/MD.0000000000020233	https://www.cochranelibrary.com/central/doi/10.1002/central/CN-02133176/full	Complementary Medicine
CN-02084409	The Effectiveness of Acupuncture for Delirium in Critically Ill Patients	NCT04312893,	The Effectiveness of Acupuncture for Delirium in Critically Ill Patients	https://clinicaltrials.gov/show/NCT04312893	2020					Cochrane Central Register of Controlled Trials (CENTRAL)			CTgov NCT04312893				Critical Illness; Delirium; Psychomotor Agitation		https://www.cochranelibrary.com/central/doi/10.1002/central/CN-02084409/full	Dementia and Cognitive Improvement; Complementary Medicine
CN-01940676	A Randomized Assessor-Blinded Wait-List-Controlled Trial to Assess the Effectiveness of Acupuncture in the Management of Chemotherapy-Induced Peripheral Neuropathy	Molassiotis, A; Suen, LKP; Cheng, HL; Mok, TSK; Lee, SCY; Wang, CH; Lee, P; Leung, H; Chan, V; Lau, TKH; Yeo, W	A Randomized Assessor-Blinded Wait-List-Controlled Trial to Assess the Effectiveness of Acupuncture in the Management of Chemotherapy-Induced Peripheral Neuropathy	Integrative cancer therapies	2019		18		1534735419836500	Cochrane Central Register of Controlled Trials (CENTRAL)	PUBMED 30905173	EMBASE 626920559				Journal Article; Randomized Controlled Trial; Research Support, Nonâ€U.S. Gov't	*acupuncture; *chemotherapyâ€induced peripheral neuropathy /therapy; Acupuncture Therapy [methods]; Acupuncture [methods]; Adult; Antineoplastic Agents [*adverse effects, therapeutic use]; Article; Brief Pain Inventory; Clinical article; Clinical effectiveness; Controlled study; Female; Human; Humans; Male; Middle Aged; Middle aged; Neoplasms [drug therapy]; Nerve conduction; Outcome assessment;…	10.1177/1534735419836501	https://www.cochranelibrary.com/central/doi/10.1002/central/CN-01940676/full	Complementary Medicine
CN-01625577	Acupuncture on anxiety and inflammatory events following surgery of mandibular third molars: a split-mouth, randomized, triple-blind clinical trial	Armond, ACV; Gloria, JCR; dos Santos, CRR; Galo, R; Falci, SGM	Acupuncture on anxiety and inflammatory events following surgery of mandibular third molars: a split-mouth, randomized, triple-blind clinical trial	International Journal of Oral and Maxillofacial Surgery	2019		48	2	274â€281	Cochrane Central Register of Controlled Trials (CENTRAL)		EMBASE 2001038558				Journal: Article	*acupuncture; *anxiety disorder /therapy; *inflammation /therapy; *mandibular third molar; Adult; Adverse event; Article; Clinical article; Comparative effectiveness; Controlled study; Face; Face edema; Female; Human; Male; Pain; Pain intensity; Postoperative care; Postoperative pain /diagnosis; Preoperative complication; Randomized controlled trial; Single drug dose; State Trait Anxiety Inventor…	10.1016/j.ijom.2018.07.016	https://www.cochranelibrary.com/central/doi/10.1002/central/CN-01625577/full	Complementary Medicine
CN-01039888	Efficacy and safety of auriculopressure for primary care patients with chronic non-specific spinal pain: a multicentre randomised controlled trial	Vas, J; Modesto, M; Aguilar, I; GonÃ§alo Cda, S; Rivas-Ruiz, F	Efficacy and safety of auriculopressure for primary care patients with chronic non-specific spinal pain: a multicentre randomised controlled trial	Acupuncture in medicine	2014		32	3	227â€235	Cochrane Central Register of Controlled Trials (CENTRAL)	PUBMED 24568949					Journal Article; Multicenter Study; Randomized Controlled Trial; Research Support, Nonâ€U.S. Gov't	Acupressure; Acupuncture Points; Adult; Back Pain [*therapy]; Chronic Pain [*therapy]; Female; Humans; Male; Quality of Life; Safety; Treatment Outcome	10.1136/acupmed-2013-010507	https://www.cochranelibrary.com/central/doi/10.1002/central/CN-01039888/full	Back and Neck; Complementary Medicine
CN-01664801	Transcutaneous Electrical Nerve Stimulation at the Acupuncture Points to Relieve Pain of Patients Under Mechanical Ventilation: a Randomized Controlled Study	AminiSaman, J; Mohammadi, S; Karimpour, H; Hemmatpour, B; Sharifi, H; Kawyannejad, R	Transcutaneous Electrical Nerve Stimulation at the Acupuncture Points to Relieve Pain of Patients Under Mechanical Ventilation: a Randomized Controlled Study	Journal of acupuncture and meridian studies	2018		11	5	290â€295	Cochrane Central Register of Controlled Trials (CENTRAL)	PUBMED 30036691					Journal Article; Randomized Controlled Trial	Acupuncture Therapy; Humans; Iran; Pain Management [*methods]; Pain Measurement; Pain [*etiology]; Respiration, Artificial [*adverse effects]; Transcutaneous Electric Nerve Stimulation	10.1016/j.jams.2018.06.008	https://www.cochranelibrary.com/central/doi/10.1002/central/CN-01664801/full	Complementary Medicine
CN-02376218	Effectiveness of Acupuncture for Pain Control after Cesarean Delivery: a Randomized Clinical Trial	Usichenko, TI; Henkel, BJ; Klausenitz, C; Hesse, T; Pierdant, G; Cummings, M; Hahnenkamp, K	Effectiveness of Acupuncture for Pain Control after Cesarean Delivery: a Randomized Clinical Trial	JAMA network open	2022					Cochrane Central Register of Controlled Trials (CENTRAL)	PUBMED 35226080	EMBASE 637424443				Journal: Article in Press	*acupuncture; *cesarean section; *postoperative analgesia; Adult; Article; Clinical trial; Controlled study; Eligibility criteria; Female; Foley balloon catheter; Germany; Health care quality; Human; Major clinical study; Needle; Outcome assessment; Pain intensity; Patient satisfaction; Randomization; Randomized controlled trial; Rating scale; Risk factor; Single blind procedure; Spinal anesthesi…	10.1001/jamanetworkopen.2022.0517	https://www.cochranelibrary.com/central/doi/10.1002/central/CN-02376218/full
CN-01581201	Group Acupuncture Treatment Effects for Painful Diabetic Neuropathy (GATE-PDN)	NCT02104466,	Group Acupuncture Treatment Effects for Painful Diabetic Neuropathy (GATE-PDN)	https://clinicaltrials.gov/show/NCT02104466	2014					Cochrane Central Register of Controlled Trials (CENTRAL)			CTgov NCT02104466				Diabetic Neuropathies; Peripheral Nervous System Diseases		https://www.cochranelibrary.com/central/doi/10.1002/central/CN-01581201/full	Complementary Medicine
CN-02279443	The Effectiveness of Acupuncture for Complications in Critically Ill Patients	NCT04950738,	The Effectiveness of Acupuncture for Complications in Critically Ill Patients	https://clinicaltrials.gov/show/NCT04950738	2021					Cochrane Central Register of Controlled Trials (CENTRAL)			CTgov NCT04950738				Acute Pain; Delirium; Psychomotor Agitation		https://www.cochranelibrary.com/central/doi/10.1002/central/CN-02279443/full	Dementia and Cognitive Improvement; Complementary Medicine
CN-01960276	Acupuncture for cancer pain: protocol for a pilot pragmatic randomised controlled trial	He, Y; May, BH; Zhang, AL; Guo, X; Liu, Y; Qu, Y; Chang, X; Lu, C-J; Xue, CC; Zhang, H	Acupuncture for cancer pain: protocol for a pilot pragmatic randomised controlled trial	BMJ open	2019		9	7		Cochrane Central Register of Controlled Trials (CENTRAL)	PUBMED 31289059	EMBASE 628450758				Journal: Article	*acupuncture; *cancer pain /therapy; Acupuncturist; Analgesia; Article; Clinical article; Clinical effectiveness; Clinical evaluation; Clinical outcome; Clinical practice; Controlled study; Feasibility study; Human; Length of stay; Medical care; Outcome assessment; Pain intensity; Pilot study; Practice guideline; Pragmatic trial; Randomized controlled trial; Sample size	10.1136/bmjopen-2018-025564	https://www.cochranelibrary.com/central/doi/10.1002/central/CN-01960276/full	Complementary Medicine
CN-01604015	The long-term effect of acupuncture for patients with chronic tension-type headache: study protocol for a randomized controlled trial	Lu, L; Zheng, H; Zheng, Q; Hao, X; Zhou, S; Zhang, S; Wei, T; Gao, T; Duan, D; Zhao, L; Li, N; Li, Y	The long-term effect of acupuncture for patients with chronic tension-type headache: study protocol for a randomized controlled trial	Trials	2017		18	1	453	Cochrane Central Register of Controlled Trials (CENTRAL)	PUBMED 28974247	EMBASE 618523023				Journal Article; Randomized Controlled Trial	*acupuncture; *chronic tension headache/th [Therapy]; Acupuncture Therapy [adverse effects]; Adolescent; Adult; Adverse outcome; Aged; Article; China; Clinical Protocols; Clinical effectiveness; Clinical outcome; Controlled study; Female; Follow up; Hamilton Anxiety Scale; Hamilton Depression Rating Scale; Human; Humans; Long term care; Major clinical study; Male; Middle Aged; Pain Measurement; R…	10.1186/s13063-017-2188-9	https://www.cochranelibrary.com/central/doi/10.1002/central/CN-01604015/full	Complementary Medicine
CN-01257044	Acupuncture Reduces Pain and Autonomic Distress During Injection of Local Anesthetic in Children: a Pragmatic Crossover Investigation	Usichenko, TI; Wolters, P; Anders, EF; Splieth, C	Acupuncture Reduces Pain and Autonomic Distress During Injection of Local Anesthetic in Children: a Pragmatic Crossover Investigation	Clinical journal of pain	2016		32	1	82â€86	Cochrane Central Register of Controlled Trials (CENTRAL)	PUBMED 25724021					Journal Article; Pragmatic Clinical Trial; Randomized Controlled Trial	Acupuncture Points; Acupuncture Therapy [*methods]; Acute Pain [etiology, *physiopathology, *therapy]; Adolescent; Anesthetics, Local [administration & dosage, *adverse effects]; Child; Child, Preschool; Crossâ€Over Studies; Dental Care for Children [adverse effects, methods]; Female; Heart Rate; Humans; Male; Needles [adverse effects]; Pain Management; Pain Measurement; Patient Satisfaction; Pr…	10.1097/AJP.0000000000000222	https://www.cochranelibrary.com/central/doi/10.1002/central/CN-01257044/full	Complementary Medicine; Oral Health
CN-02085794	Acupuncture for chemotherapy-induced peripheral neuropathy among breast cancer patients	Avis, N; Coeytaux, R; Strowd, R; Thomas, A; Tooze, J	Acupuncture for chemotherapy-induced peripheral neuropathy among breast cancer patients	Journal of alternative and complementary medicine (New York, N.Y.)	2019		25	10	A7â€	Cochrane Central Register of Controlled Trials (CENTRAL)		EMBASE 630751208				Journal: Conference Abstract	*acupuncture; *breast cancer; *cancer patient; *chemotherapyâ€induced peripheral neuropathy; Adult; Adverse drug reaction; Cancer chemotherapy; Cancer growth; Case report; Clinical article; Conference abstract; Drug withdrawal; Female; Human; Nerve conduction; Nerve function; Neuropathic pain; Peripheral nerve; Pilot study; Prevention; Randomization; Randomized controlled trial; Sensory nerve; S…	10.1089/acm.2019.29074.abstracts	https://www.cochranelibrary.com/central/doi/10.1002/central/CN-02085794/full	Complementary Medicine
CN-00376860	Acupuncture for chronic low back pain: a randomized placebo-controlled study with long-term follow-up	Carlsson, CP; SjÃ¶lund, BH	Acupuncture for chronic low back pain: a randomized placebo-controlled study with long-term follow-up	Clinical journal of pain	2001		17	4	296â€305	Cochrane Central Register of Controlled Trials (CENTRAL)	PUBMED 11783809	EMBASE 33152001				Clinical Trial; Journal Article; Randomized Controlled Trial; Research Support, Nonâ€U.S. Gov't	*acupuncture; *low back pain/dt [Drug Therapy]; *low back pain/th [Therapy]; Acupuncture Therapy [adverse effects, methods]; Adult; Aged; Analgesia; Analgesic agent/dt [Drug Therapy]; Analgesics [administration & dosage, therapeutic use]; Article; Chronic Disease; Chronic pain/th [Therapy]; Clinical trial; Controlled clinical trial; Controlled study; Daily life activity; Disease duration; Electro…	10.1097/00002508-200112000-00003	https://www.cochranelibrary.com/central/doi/10.1002/central/CN-00376860/full	Back and Neck; Complementary Medicine; Neuromuscular; SR-REHAB; Pain, Palliative and Supportive Care
CN-01968533	Acupuncture effect on digestion in critically ill postoperative oral and hypopharyngeal cancer patients: a protocol for double-blind randomized control trial	Ben-Arie, E; Kao, PY; Ho, WC; Lee, YC	Acupuncture effect on digestion in critically ill postoperative oral and hypopharyngeal cancer patients: a protocol for double-blind randomized control trial	Medicine	2019		98	35	e16944	Cochrane Central Register of Controlled Trials (CENTRAL)	PUBMED 31464933					Clinical Trial Protocol; Journal Article; Randomized Controlled Trial	APACHE; Acupuncture Therapy [*methods]; Adult; Aged; Aged, 80 and over; Critical Care [*methods]; Doubleâ€Blind Method; Dyspepsia [etiology, *therapy]; Enteral Nutrition [methods]; Female; Humans; Hypopharyngeal Neoplasms [complications, *surgery]; Male; Middle Aged; Mouth Neoplasms [complications, *surgery]; Postoperative Care; Research Design; Taiwan	10.1097/MD.0000000000016944	https://www.cochranelibrary.com/central/doi/10.1002/central/CN-01968533/full	ENT; Complementary Medicine
CN-00266277	Acupressure for nausea: results of a pilot study	Dibble, SL; Chapman, J; Mack, KA; Shih, AS	Acupressure for nausea: results of a pilot study	Oncology nursing forum	2000		27	1	41â€47	Cochrane Central Register of Controlled Trials (CENTRAL)	PUBMED 10660922					Clinical Trial; Comparative Study; Journal Article; Randomized Controlled Trial; Research Support, U.S. Gov't, P.H.S.	Acupressure [methods, *nursing, statistics & numerical data]; Acupuncture Points; Antineoplastic Agents [adverse effects]; Breast Neoplasms [complications, drug therapy, nursing]; Female; Humans; Middle Aged; Nausea [chemically induced, nursing, *rehabilitation]; Pilot Projects; Surveys and Questionnaires		https://www.cochranelibrary.com/central/doi/10.1002/central/CN-00266277/full	Breast Cancer; SR-CANCER; Complementary Medicine; Pain, Palliative and Supportive Care
CN-01211148	Effectiveness of dry needling for chronic nonspecific neck pain: a randomized, single-blinded, clinical trial	Cerezo-TÃ©llez, E; Torres-Lacomba, M; Fuentes-Gallardo, I; Perez-MuÃ±oz, M; Mayoral-Del-Moral, O; Lluch-GirbÃ©s, E; Prieto-Valiente, L; Falla, D	Effectiveness of dry needling for chronic nonspecific neck pain: a randomized, single-blinded, clinical trial	Pain	2016		157	9	1905â€1917	Cochrane Central Register of Controlled Trials (CENTRAL)	PUBMED 27537209	EMBASE 611942849				Journal Article; Multicenter Study; Randomized Controlled Trial	*acupuncture; *chronic nonspecific neck pain/th [Therapy]; *chronic pain/th [Therapy]; *deep dry needling; *myofascial pain; *neck pain; *neck pain/th [Therapy]; *physiotherapy; Acupuncture Therapy [*methods, standards]; Acupuncture needle; Acupuncture needle/ct [Clinical Trial]; Adult; Aged; Article; Bleeding/co [Complication]; Chronic Pain [therapy]; Clinical trial; Control group; Controlled cl…	10.1097/j.pain.0000000000000591	https://www.cochranelibrary.com/central/doi/10.1002/central/CN-01211148/full	Back and Neck
CN-02213444	Effect of foot reflexology with auriculotherapy on pain after elective cesarean section: a randomized clinical trial	Khloobagheri, E; Kazemi, M; Loripoor, M; Bakhtar, B	Effect of foot reflexology with auriculotherapy on pain after elective cesarean section: a randomized clinical trial	Iranian journal of obstetrics, gynecology and infertility	2020		23	5	67â€78	Cochrane Central Register of Controlled Trials (CENTRAL)		EMBASE 2005123464				Journal: Article	*auricular acupuncture; *cesarean section; *foot; *pain /therapy; *reflexology; Article; Controlled study; Human; Randomized controlled trial	10.22038/IJOGI.2020.16617	https://www.cochranelibrary.com/central/doi/10.1002/central/CN-02213444/full
CN-01610645	Efficacy and safety of electro-acupuncture treatment in improving the consciousness of patients with traumatic brain injury: study protocol for a randomized controlled trial	Liu, J; Xue, X; Wu, Y; Yang, C; Li, N; Li, H	Efficacy and safety of electro-acupuncture treatment in improving the consciousness of patients with traumatic brain injury: study protocol for a randomized controlled trial	Trials	2018		19	1		Cochrane Central Register of Controlled Trials (CENTRAL)	PUBMED 29843761	EMBASE 622334179				Journal: Article	*consciousness; *electroacupuncture; *traumatic brain injury; Acupuncture point; Adult; Aged; Article; Barthel index; Coma /complication; Controlled study; Glasgow coma scale; Human; Intensive care unit; Length of stay; Major clinical study; Mismatch negativity; Neiguan acupoint; Randomized controlled trial; Shuigou acupoint; Vital sign	10.1186/s13063-018-2687-3	https://www.cochranelibrary.com/central/doi/10.1002/central/CN-01610645/full	Complementary Medicine
CN-01960015	A randomized assessor-blinded wait-list controlled trial to assess the effectiveness and cost-effectiveness of acupuncture in the management of chemotherapy-induced peripheral neuropathy	Molasiotis, A; Cheng, E	A randomized assessor-blinded wait-list controlled trial to assess the effectiveness and cost-effectiveness of acupuncture in the management of chemotherapy-induced peripheral neuropathy	Supportive care in cancer	2019		27	1	S13â€	Cochrane Central Register of Controlled Trials (CENTRAL)		EMBASE 628422796				Journal: Conference Abstract	*acupuncture; *chemotherapyâ€induced peripheral neuropathy; *comparative effectiveness; *cost effectiveness analysis; Adult; Adverse drug reaction; Brief Pain Inventory; Cancer chemotherapy; Cancer patient; Clinical assessment; Conference abstract; Controlled study; Cost utility analysis; Distress syndrome; Female; Human; Major clinical study; Male; Nerve conduction; Nervous system; Neurotoxicit…	10.1007/s00520-019-04813-1	https://www.cochranelibrary.com/central/doi/10.1002/central/CN-01960015/full	Complementary Medicine
CN-00771387	Acupuncture in critically ill patients improves delayed gastric emptying: a randomized controlled trial	Pfab, F; Winhard, M; Nowak-Machen, M; Napadow, V; Irnich, D; Pawlik, M; Bein, T; Hansen, E	Acupuncture in critically ill patients improves delayed gastric emptying: a randomized controlled trial	Anesthesia and analgesia	2011		112	1	150â€155	Cochrane Central Register of Controlled Trials (CENTRAL)	PUBMED 21081772					Comparative Study; Journal Article; Randomized Controlled Trial; Research Support, Nonâ€U.S. Gov't	Acupuncture Therapy [*methods]; Adult; Critical Illness [*therapy]; Enteral Nutrition [adverse effects, *methods]; Female; Gastric Emptying [physiology]; Humans; Male; Middle Aged; Prospective Studies; Singleâ€Blind Method; Time Factors; Treatment Outcome	10.1213/ANE.0b013e3181fdfac8	https://www.cochranelibrary.com/central/doi/10.1002/central/CN-00771387/full	Complementary Medicine; Gut
CN-01006941	Acupuncture for tension-type headache in pregnancy: a prospective, randomized, controlled study	Silva, JBG; Nakamura, MU; Cordeiro, JA; Kulay Jr, L	Acupuncture for tension-type headache in pregnancy: a prospective, randomized, controlled study	Journal of alternative and complementary medicine (New York, N.Y.)	2013		19	7	A20â€	Cochrane Central Register of Controlled Trials (CENTRAL)		EMBASE 71162687				Journal: Conference Abstract	*acupuncture; *health care; *human; *pregnancy; *randomized controlled trial; *society; *tension headache; Adverse drug reaction; Control group; Disability; Drug therapy; Female; Fisher exact test; Headache; Interview; Lifestyle modification; Methodology; Mood; Pain; Patient; Pregnancy outcome; Pregnant woman; Rating scale; Sleep; Statistical significance; Stretching	10.1089/acm.2013.1502a	https://www.cochranelibrary.com/central/doi/10.1002/central/CN-01006941/full	Complementary Medicine; Pregnancy and Childbirth
CN-02306726	Effect of acupuncture on the prevention of nausea and vomiting after laparoscopic cholecystectomy: a randomized clinical trial	Miranda, LE; Filho, LFMES; Siqueira, ACB; Miranda, AC; Rocha, BRCB; Lima, IVP; Silva, VSGD; Lima, DL; Naspollini, H	Effect of acupuncture on the prevention of nausea and vomiting after laparoscopic cholecystectomy: a randomized clinical trial	Brazilian journal of anesthesiology	2020		70	5	520â€526	Cochrane Central Register of Controlled Trials (CENTRAL)	PUBMED 32863014					Comparative Study; Journal Article; Randomized Controlled Trial	Acupuncture Therapy [*methods]; Adult; Antiemetics [*administration & dosage]; Cholecystectomy, Laparoscopic [*adverse effects, methods]; Doubleâ€Blind Method; Female; Humans; Incidence; Metoclopramide [administration & dosage]; Postoperative Nausea and Vomiting [epidemiology, *prevention & control]; Prospective Studies; Time Factors	10.1016/j.bjan.2019.08.001	https://www.cochranelibrary.com/central/doi/10.1002/central/CN-02306726/full	Complementary Medicine
CN-00799406	Evaluation of wet-cupping therapy for persistent non-specific low back pain: a randomised, waiting-list controlled, open-label, parallel-group pilot trial	Kim, JI; Kim, TH; Lee, MS; Kang, JW; Kim, KH; Choi, JY; Kang, KW; Kim, AR; Shin, MS; Jung, SY; Choi, SM	Evaluation of wet-cupping therapy for persistent non-specific low back pain: a randomised, waiting-list controlled, open-label, parallel-group pilot trial	Trials	2011		12		146	Cochrane Central Register of Controlled Trials (CENTRAL)	PUBMED 21663617					Journal Article; Randomized Controlled Trial; Research Support, Nonâ€U.S. Gov't	Acetaminophen [therapeutic use]; Acupuncture Points; Acupuncture Therapy [adverse effects]; Adult; Analgesics, Nonâ€Narcotic [therapeutic use]; Disability Evaluation; Female; Humans; Low Back Pain [diagnosis, *therapy]; Male; Middle Aged; Pain Measurement; Pilot Projects; Republic of Korea; Surveys and Questionnaires; Time Factors; Treatment Outcome; Waiting Lists	10.1186/1745-6215-12-146	https://www.cochranelibrary.com/central/doi/10.1002/central/CN-00799406/full	Back and Neck; Complementary Medicine
CN-01430841	Acupuncture for cancer-related fatigue in lung cancer patients: a randomized, double blind, placebo-controlled pilot trial	Cheng, CS; Chen, LY; Ning, ZY; Zhang, CY; Chen, H; Chen, Z; Zhu, XY; Xie, J	Acupuncture for cancer-related fatigue in lung cancer patients: a randomized, double blind, placebo-controlled pilot trial	Supportive care in cancer	2017		25	12	3807â€3814	Cochrane Central Register of Controlled Trials (CENTRAL)	PUBMED 28707168	EMBASE 618975377				Journal Article; Randomized Controlled Trial	*acupuncture; *cancer fatigue/dm [Disease Management]; *cancer fatigue/th [Therapy]; *lung cancer/dm [Disease Management]; *lung cancer/rt [Radiotherapy]; *lung cancer/th [Therapy]; Acupuncture Points; Acupuncture Therapy [*methods]; Adult; Anorexia; Article; Bleeding; Cancer patient; Cancer radiotherapy; Cancer staging; Clinical article; Controlled study; Diarrhea; Dizziness; Double blind proced…	10.1007/s00520-017-3812-7	https://www.cochranelibrary.com/central/doi/10.1002/central/CN-01430841/full	Complementary Medicine
CN-01931748	Acupuncture Effect on Digestion in Critically Ill Post-Operative Oral and Hypo-pharyngeal Cancer Patients	NCT03934294,	Acupuncture Effect on Digestion in Critically Ill Post-Operative Oral and Hypo-pharyngeal Cancer Patients	https://clinicaltrials.gov/show/NCT03934294	2019					Cochrane Central Register of Controlled Trials (CENTRAL)			CTgov NCT03934294				Critical Illness; Hypopharyngeal Neoplasms; Metoclopramide; Mouth Neoplasms; Pharyngeal Neoplasms		https://www.cochranelibrary.com/central/doi/10.1002/central/CN-01931748/full	ENT; Complementary Medicine
CN-00896485	Exercise and auricular acupuncture for chronic low-back pain	Collazo Chao, E	Exercise and auricular acupuncture for chronic low-back pain	Revista internacional de acupuntura	2012		6	1	31â€32	Cochrane Central Register of Controlled Trials (CENTRAL)		EMBASE 364634536				Journal: Review	*acupuncture; *auricular acupuncture; *chronic pain /therapy; *exercise; *low back pain /therapy; Controlled study; Human; Major clinical study; Oswestry Disability Index; Quality of life; Randomized controlled trial; Review	10.1016/S1887-8369(12)70048-0	https://www.cochranelibrary.com/central/doi/10.1002/central/CN-00896485/full	Complementary Medicine; Back and Neck
CN-01081519	The Use of Wet Cupping for Persistent Nonspecific Low Back Pain: randomized Controlled Clinical Trial	AlBedah, A; Khalil, M; Elolemy, A; Hussein, AA; AlQaed, M; Al Mudaiheem, A; Abutalib, RA; Bazaid, FM; Bafail, AS; Essa, A; Bakrain, MY	The Use of Wet Cupping for Persistent Nonspecific Low Back Pain: randomized Controlled Clinical Trial	Journal of alternative and complementary medicine (New York, N.Y.)	2015		21	8	504â€508	Cochrane Central Register of Controlled Trials (CENTRAL)	PUBMED 26069973					Journal Article; Randomized Controlled Trial	Acupuncture Points; Adult; Bloodletting [*methods]; Female; Humans; Low Back Pain [*therapy]; Male; Middle Aged; Pain Measurement; Saudi Arabia; Surveys and Questionnaires	10.1089/acm.2015.0065	https://www.cochranelibrary.com/central/doi/10.1002/central/CN-01081519/full	Back and Neck; Complementary Medicine
CN-00912683	Acupuncture for tension-type headache in pregnancy: a prospective, randomized, controlled study	Silva, JBGD; Nakamura, MU; Cordeiro, JA; Kulay, L	Acupuncture for tension-type headache in pregnancy: a prospective, randomized, controlled study	European journal of integrative medicine	2012		4	4	e366â€e370	Cochrane Central Register of Controlled Trials (CENTRAL)		EMBASE 52014340				Journal: Article	*acupuncture; *pregnancy outcome; *tension headache /drug therapy /drug therapy /therapy; Adolescent; Adult; Article; Clinical article; Clinical assessment; Controlled study; Disability; Disease severity; Female; Fisher exact test; Human; Lifestyle modification; Mood; Numeric rating scale; Pain assessment; Patient care; Pregnant woman; Priority journal; Prospective study; Randomized controlled tr…	10.1016/j.eujim.2012.04.002	https://www.cochranelibrary.com/central/doi/10.1002/central/CN-00912683/full	Complementary Medicine
CN-01444168	Acupuncture for the treatment of phantom limb syndrome in lower limb amputees: a randomised controlled feasibility study	Trevelyan, EG; Turner, WA; Summerfield-Mann, L; Robinson, N	Acupuncture for the treatment of phantom limb syndrome in lower limb amputees: a randomised controlled feasibility study	Trials	2016		17	1	519	Cochrane Central Register of Controlled Trials (CENTRAL)	PUBMED 27782861					Journal Article; Multicenter Study; Randomized Controlled Trial; Research Support, Nonâ€U.S. Gov't	Acupuncture Therapy; Adult; Aged; Amputation [*adverse effects, psychology]; Amputees [*psychology]; Feasibility Studies; Female; Humans; Interviews as Topic; Lower Extremity [*surgery]; Male; Middle Aged; Pain Measurement; Phantom Limb [diagnosis, physiopathology, psychology, *therapy]; Qualitative Research; Quality of Life; Surveys and Questionnaires; Time Factors; Treatment Outcome; United Kin…	10.1186/s13063-016-1639-z	https://www.cochranelibrary.com/central/doi/10.1002/central/CN-01444168/full	Complementary Medicine
CN-01949592	Therapeutic Effect of FuÃ¢â‚¬â„¢s Subcutaneous Needling Acupuncture for Hemiplegic Shoulder Pain Among Stroke Survivors: A Randomized Controlled Trial	ChiCTR1900021644,	Therapeutic Effect of FuÃ¢â‚¬â„¢s Subcutaneous Needling Acupuncture for Hemiplegic Shoulder Pain Among Stroke Survivors: A Randomized Controlled Trial	https://trialsearch.who.int/Trial2.aspx?TrialID=ChiCTR1900021644	2019					Cochrane Central Register of Controlled Trials (CENTRAL)					ICTRP ChiCTR1900021644				https://www.cochranelibrary.com/central/doi/10.1002/central/CN-01949592/full	Complementary Medicine
CN-01507171	Acupuncture for Postoperative Pain After Abdominal Surgery for Gynecological Diseases	NCT02851186,	Acupuncture for Postoperative Pain After Abdominal Surgery for Gynecological Diseases	https://clinicaltrials.gov/show/NCT02851186	2016					Cochrane Central Register of Controlled Trials (CENTRAL)			CTgov NCT02851186				Genital Diseases, Female; Pain, Postoperative		https://www.cochranelibrary.com/central/doi/10.1002/central/CN-01507171/full	Complementary Medicine
CN-02289048	Effectiveness and safety of electrical moxibustion for knee osteoarthritis: a multicenter, randomized, assessor-blinded, parallel-group clinical trial	Kang, HR; Lee, YS; Kim, SH; Sung, WS; Jung, CY; Cho, HS; Lee, SD; Kim, KH; Kim, EJ	Effectiveness and safety of electrical moxibustion for knee osteoarthritis: a multicenter, randomized, assessor-blinded, parallel-group clinical trial	Complementary therapies in medicine	2020		53		102523	Cochrane Central Register of Controlled Trials (CENTRAL)	PUBMED 33066857					Journal Article; Multicenter Study; Randomized Controlled Trial	Acupuncture Points; Adult; Aged; Electric Power Supplies; Female; Humans; Male; Middle Aged; Moxibustion [instrumentation, *methods]; Osteoarthritis, Knee [*therapy]; Pain Measurement; Quality of Life; Singleâ€Blind Method; Surveys and Questionnaires	10.1016/j.ctim.2020.102523	https://www.cochranelibrary.com/central/doi/10.1002/central/CN-02289048/full
CN-01010416	Acupuncture to prevent chemotherapy dose reduction due to chemotherapy-induced peripheral neuropathy in breast cancer patients	Bao, T; Goloubeva, O; Kirk, R; Primrose, J; Tait, N; Lewis, J; Pelser, C; Medeiros, M; Kane, D; Porter, N; Gilmore, S; Bellavance, E; Kesmodel, S; Chumsri, S; Feigenberg, S; Tkaczuk, K	Acupuncture to prevent chemotherapy dose reduction due to chemotherapy-induced peripheral neuropathy in breast cancer patients	Cancer research	2013		73	24 SUPPL. 1		Cochrane Central Register of Controlled Trials (CENTRAL)		EMBASE 71471084				Journal: Conference Abstract	*acupuncture; *breast cancer; *cancer patient; *chemotherapy; *drug dose reduction; *human; *peripheral neuropathy; Adjuvant; Arm; Aspiration needle; Blood; Brain derived neurotrophic factor; Cancer therapy; Chi square test; Chinese medicine; Clinical trial (topic); Controlled clinical trial; Controlled clinical trial (topic); Drug therapy; Effect size; Follow up; Functional assessment; Health ca…	10.1158/0008-5472.SABCS13-OT3-1-09	https://www.cochranelibrary.com/central/doi/10.1002/central/CN-01010416/full	Complementary Medicine
CN-01004083	Acupuncture in the management of menopausal symptoms in women diagnosed with breast cancer: an uncontrolled experimental pilot study	Grazia, L; Annagiulia, G; Maria, GC; Francesco, C	Acupuncture in the management of menopausal symptoms in women diagnosed with breast cancer: an uncontrolled experimental pilot study	European journal of integrative medicine	2012		4		15â€	Cochrane Central Register of Controlled Trials (CENTRAL)		EMBASE 70934728				Journal: Conference Abstract	*acupuncture; *breast cancer; *female; *human; *integrative medicine; *pilot study; Anxiety; City; Climacterium; Clinical trial (topic); Follow up; Health care personnel; Hormone substitution; Hospital; Hot flush; Menopause; Pain; Patient; Puncture; Quality of life; Questionnaire; Randomized controlled trial; Safety; Satisfaction; Self help; Side effect	10.1016/j.eujim.2012.07.509	https://www.cochranelibrary.com/central/doi/10.1002/central/CN-01004083/full	Complementary Medicine
CN-00468681	The effectiveness of relaxation acupoint stimulation and acupressure with aromatic lavender essential oil for non-specific low back pain in Hong Kong: a randomised controlled trial	Yip, YB; Tse, SH	The effectiveness of relaxation acupoint stimulation and acupressure with aromatic lavender essential oil for non-specific low back pain in Hong Kong: a randomised controlled trial	Complementary therapies in medicine	2004		12	1	28â€37	Cochrane Central Register of Controlled Trials (CENTRAL)	PUBMED 15130569					Clinical Trial; Journal Article; Randomized Controlled Trial; Research Support, Nonâ€U.S. Gov't	Acupressure [*methods]; Acupuncture Analgesia [*methods]; Acupuncture Points; Administration, Topical; Adult; Female; Hong Kong; Humans; Lavandula; Low Back Pain [diagnosis, *therapy]; Male; Middle Aged; Muscle Relaxation [drug effects, physiology]; Oils, Volatile [*therapeutic use]; Pain Measurement; Patient Satisfaction; Plant Oils [*therapeutic use]; Probability; Reference Values; Risk Factors…	10.1016/j.ctim.2003.12.003	https://www.cochranelibrary.com/central/doi/10.1002/central/CN-00468681/full	Back and Neck; Complementary Medicine; Musculoskeletal; Pain, Palliative and Supportive Care
CN-01568294	Acupuncture in Reducing Chemotherapy-Induced Peripheral Neuropathy in Participants With Stage I-III Breast Cancer	NCT03505671,	Acupuncture in Reducing Chemotherapy-Induced Peripheral Neuropathy in Participants With Stage I-III Breast Cancer	https://clinicaltrials.gov/show/NCT03505671	2018					Cochrane Central Register of Controlled Trials (CENTRAL)			CTgov NCT03505671				Breast Neoplasms; Neuritis; Peripheral Nervous System Diseases		https://www.cochranelibrary.com/central/doi/10.1002/central/CN-01568294/full	Complementary Medicine
CN-02272441	Acupuncture for tension-type headache in pregnancy: a prospective, randomized, controlled study	da Silva, J B G; Nakamura, M U; Cordeiro, J A; Kulay, L	Acupuncture for tension-type headache in pregnancy: a prospective, randomized, controlled study	European journal of integrative medicine	2012		4	4	E366â€E370	Cochrane Central Register of Controlled Trials (CENTRAL)						Article		10.1016/j.eujim.2012.04.002	https://www.cochranelibrary.com/central/doi/10.1002/central/CN-02272441/full	Pain, Palliative and Supportive Care; Complementary Medicine
CN-00865581	Exercise and Auricular Acupuncture for Chronic Low-back Pain: a Feasibility Randomized-controlled Trial	Hunter, RF; McDonough, SM; Bradbury, I; Liddle, SD; Walsh, DM; Dhamija, S; Glasgow, P; Gormley, G; McCann, SM; Park, J; Hurley, DA; Delitto, A; Baxter, GD	Exercise and Auricular Acupuncture for Chronic Low-back Pain: a Feasibility Randomized-controlled Trial	Clinical journal of pain	2012		28	3	259â€267	Cochrane Central Register of Controlled Trials (CENTRAL)	PUBMED 21753728					Journal Article; Randomized Controlled Trial; Research Support, Nonâ€U.S. Gov't	Acupuncture, Ear [*methods]; Adult; Back Pain [*therapy]; Chronic Disease; Cohort Studies; Disability Evaluation; Exercise Therapy [*methods]; Feasibility Studies; Female; Followâ€Up Studies; Humans; Male; Middle Aged; Pain Measurement; Patient Compliance; Quality of Life; Sample Size; Surveys and Questionnaires; Time Factors; Treatment Outcome	10.1097/AJP.0b013e3182274018	https://www.cochranelibrary.com/central/doi/10.1002/central/CN-00865581/full	Back and Neck; Complementary Medicine
CN-02229784	Effects of an Integrative Mind-body-medicine Group Program for Breast Cancer Patients during Chemotherapy: an Observational Study	Haller, H; Choi, K-E; Lange, S; Kummel, S; Paul, A; Cramer, H; Dobos, G; Voiss, P	Effects of an Integrative Mind-body-medicine Group Program for Breast Cancer Patients during Chemotherapy: an Observational Study	Current pharmaceutical design	2020					Cochrane Central Register of Controlled Trials (CENTRAL)	PUBMED 33308110	EMBASE 633785052				Journal: Article in Press	*acupuncture; *alternative medicine; *anxiety; *breast cancer; *cancer chemotherapy; *cancer patient; *mindfulness; *observational study; *physiological stress; *quality of life; Adult; Article; Cancer diagnosis; Controlled study; Dyspnea; European Organization for Research and Treatment of Cancer Quality of Life Questionnaire Core 30; Exercise; Exploratory research; Fatigue; Female; Health care …	10.2174/1381612826666201211111122	https://www.cochranelibrary.com/central/doi/10.1002/central/CN-02229784/full
CN-02349019	Acupuncture at tender acupoints for chronic low back pain: a feasibility study investigating the impact of acupuncture on back pain and physical function	ACTRN12621001426875,	Acupuncture at tender acupoints for chronic low back pain: a feasibility study investigating the impact of acupuncture on back pain and physical function	https://trialsearch.who.int/Trial2.aspx?TrialID=ACTRN12621001426875	2021					Cochrane Central Register of Controlled Trials (CENTRAL)					ICTRP ACTRN12621001426875				https://www.cochranelibrary.com/central/doi/10.1002/central/CN-02349019/full	Complementary Medicine
CN-01874495	An Integrative Medical Approach of Electroacupuncture with Usual care for Patients with Pain after Back surgery : A Multicenter, Randomized Controlled Clinical Trial, Qualitative and Cost-Effectiveness Research	KCT0001939,	An Integrative Medical Approach of Electroacupuncture with Usual care for Patients with Pain after Back surgery : A Multicenter, Randomized Controlled Clinical Trial, Qualitative and Cost-Effectiveness Research	https://trialsearch.who.int/Trial2.aspx?TrialID=KCT0001939	2016					Cochrane Central Register of Controlled Trials (CENTRAL)					ICTRP KCT0001939				https://www.cochranelibrary.com/central/doi/10.1002/central/CN-01874495/full
CN-01463753	Efficacy and safety of electrical moxibustion for knee osteoarthritis: study protocol for a randomized controlled trial	Kang, H-R; Jung, C-Y; Lee, S-D; Kim, K-H; Kim, K-S; Kim, E-J	Efficacy and safety of electrical moxibustion for knee osteoarthritis: study protocol for a randomized controlled trial	Trials	2018		19	1		Cochrane Central Register of Controlled Trials (CENTRAL)	PUBMED 29506572	EMBASE 620979938				Journal: Article	*knee osteoarthritis /therapy; *moxibustion; Acupuncture point; Adult; Aged; Article; Controlled study; Electrical moxibustion device; Follow up; Human; Major clinical study; Multicenter study; Outcome assessment; Pain assessment; Parallel design; Randomized controlled trial; Thermal stimulation	10.1186/s13063-018-2514-x	https://www.cochranelibrary.com/central/doi/10.1002/central/CN-01463753/full	Complementary Medicine
CN-02184499	Investigating the effect of integrating complementary medicine therapies including acupuncture, naturopathy, yoga and massage therapy for military veterans with chronic pain	ACTRN12620001040954,	Investigating the effect of integrating complementary medicine therapies including acupuncture, naturopathy, yoga and massage therapy for military veterans with chronic pain	https://trialsearch.who.int/Trial2.aspx?TrialID=ACTRN12620001040954	2020					Cochrane Central Register of Controlled Trials (CENTRAL)					ICTRP ACTRN12620001040954				https://www.cochranelibrary.com/central/doi/10.1002/central/CN-02184499/full	Complementary Medicine
CN-00963115	Electroacupuncture to treat painful diabetic neuropathy: study protocol for a three-armed, randomized, controlled pilot trial	Lee, S; Kim, JH; Shin, KM; Kim, JE; Kim, TH; Kang, KW; Lee, M; Jung, SY; Shin, MS; Kim, AR; Park, HJ; Hong, KE; Choi, SM	Electroacupuncture to treat painful diabetic neuropathy: study protocol for a three-armed, randomized, controlled pilot trial	Trials	2013		14		225	Cochrane Central Register of Controlled Trials (CENTRAL)	PUBMED 23866906					Journal Article; Randomized Controlled Trial; Research Support, Nonâ€U.S. Gov't	*diabetic neuropathy/th [Therapy]; *electroacupuncture; Adolescent; Adult; Aged; Article; Beck Depression Inventory; Clinical Protocols; Clinical article; Clinical effectiveness; Clinical protocol; Comparative study; Controlled study; Diabetic Neuropathies [diagnosis, *therapy]; Electroacupuncture [adverse effects]; Female; Follow up; Health survey; Human; Humans; Male; McGill Pain Questionnaire;…	10.1186/1745-6215-14-225	https://www.cochranelibrary.com/central/doi/10.1002/central/CN-00963115/full	Complementary Medicine; Neuromuscular
CN-01450585	Facet-joint injections for non-specific low back pain: a feasibility RCT	Snidvongs, S; Taylor, RS; Ahmad, A; Thomson, S; Sharma, M; Farr, A; Fitzsimmons, D; Poulton, S; Mehta, V; Langford, R	Facet-joint injections for non-specific low back pain: a feasibility RCT	Health technology assessment	2017		21	74	1â€129	Cochrane Central Register of Controlled Trials (CENTRAL)		EMBASE 620312971				Article	*arthralgia/dm [Disease Management]; *arthralgia/et [Etiology]; *arthralgia/th [Therapy]; *low back pain/dm [Disease Management]; *low back pain/dt [Drug Therapy]; *low back pain/th [Therapy]; *lumbar facet joint/dm [Disease Management]; *lumbar facet joint/et [Etiology]; *lumbar facet joint/th [Therapy]; *lumbar spine; *steroid/ar [Intraarticular Drug Administration]; *steroid/dt [Drug Therapy];…	10.3310/hta21740	https://www.cochranelibrary.com/central/doi/10.1002/central/CN-01450585/full	Back and Neck
CN-01799038	Effect of electroacupuncture on opioid consumption by patients with chronic pain	ACTRN12609000676213,	Effect of electroacupuncture on opioid consumption by patients with chronic pain	https://trialsearch.who.int/Trial2.aspx?TrialID=ACTRN12609000676213	2009					Cochrane Central Register of Controlled Trials (CENTRAL)					ICTRP ACTRN12609000676213				https://www.cochranelibrary.com/central/doi/10.1002/central/CN-01799038/full
CN-01795841	Electroacupuncture Frequency-related Effects on Non-specific Low Back Pain in Older Adults	NCT03802045,	Electroacupuncture Frequency-related Effects on Non-specific Low Back Pain in Older Adults	https://clinicaltrials.gov/show/NCT03802045	2019					Cochrane Central Register of Controlled Trials (CENTRAL)			CTgov NCT03802045				Back Pain; Low Back Pain		https://www.cochranelibrary.com/central/doi/10.1002/central/CN-01795841/full
CN-01863226	Assessing the clinical- and cost-effectiveness of facet-joint injections in selected patients with non-specific low back pain	ISRCTN12191542,	Assessing the clinical- and cost-effectiveness of facet-joint injections in selected patients with non-specific low back pain	https://trialsearch.who.int/Trial2.aspx?TrialID=ISRCTN12191542	2014					Cochrane Central Register of Controlled Trials (CENTRAL)					ICTRP ISRCTN12191542				https://www.cochranelibrary.com/central/doi/10.1002/central/CN-01863226/full
CN-01562988	Electroacupuncture Analgesia for Colonoscopy	NCT03095898,	Electroacupuncture Analgesia for Colonoscopy	https://clinicaltrials.gov/show/NCT03095898	2017					Cochrane Central Register of Controlled Trials (CENTRAL)			CTgov NCT03095898						https://www.cochranelibrary.com/central/doi/10.1002/central/CN-01562988/full
CN-01808836	A multicentre double-blind randomised controlled trial to assess the clinical- and cost-effectiveness of facet- joint injections in selected patients with non-specific low back pain: A feasibility study	EUCTR2014-003187-20-GB,	A multicentre double-blind randomised controlled trial to assess the clinical- and cost-effectiveness of facet- joint injections in selected patients with non-specific low back pain: A feasibility study	https://trialsearch.who.int/Trial2.aspx?TrialID=EUCTR2014-003187-20-GB	2015					Cochrane Central Register of Controlled Trials (CENTRAL)					ICTRP EUCTR2014â€003187â€20â€GB				https://www.cochranelibrary.com/central/doi/10.1002/central/CN-01808836/full
CN-01909644	Salivary electro-stimulation for the treatment of dry mouth in patients with Sjogren's syndrome	ISRCTN52105758,	Salivary electro-stimulation for the treatment of dry mouth in patients with Sjogren's syndrome	https://trialsearch.who.int/Trial2.aspx?TrialID=ISRCTN52105758	2018					Cochrane Central Register of Controlled Trials (CENTRAL)					ICTRP ISRCTN52105758				https://www.cochranelibrary.com/central/doi/10.1002/central/CN-01909644/full
CN-02042210	Dry Needling for Sub Acromial Pain Syndrome	NCT03442894,	Dry Needling for Sub Acromial Pain Syndrome	https://clinicaltrials.gov/show/NCT03442894	2018					Cochrane Central Register of Controlled Trials (CENTRAL)			CTgov NCT03442894				Shoulder Impingement Syndrome; Syndrome		https://www.cochranelibrary.com/central/doi/10.1002/central/CN-02042210/full
CN-01523252	Dry Needling for Sub Acromial Pain Syndrome	NCT03442894,	Dry Needling for Sub Acromial Pain Syndrome	https://clinicaltrials.gov/show/NCT03442894	2018					Cochrane Central Register of Controlled Trials (CENTRAL)			CTgov NCT03442894				Shoulder Impingement Syndrome; Syndrome		https://www.cochranelibrary.com/central/doi/10.1002/central/CN-01523252/full
CN-01610645	Efficacy and safety of electro-acupuncture treatment in improving the consciousness of patients with traumatic brain injury: study protocol for a randomized controlled trial	Liu, J; Xue, X; Wu, Y; Yang, C; Li, N; Li, H	Efficacy and safety of electro-acupuncture treatment in improving the consciousness of patients with traumatic brain injury: study protocol for a randomized controlled trial	Trials	2018		19	1		Cochrane Central Register of Controlled Trials (CENTRAL)	PUBMED 29843761	EMBASE 622334179				Journal: Article	*consciousness; *electroacupuncture; *traumatic brain injury; Acupuncture point; Adult; Aged; Article; Barthel index; Coma /complication; Controlled study; Glasgow coma scale; Human; Intensive care unit; Length of stay; Major clinical study; Mismatch negativity; Neiguan acupoint; Randomized controlled trial; Shuigou acupoint; Vital sign	10.1186/s13063-018-2687-3	https://www.cochranelibrary.com/central/doi/10.1002/central/CN-01610645/full	Complementary Medicine
29843761	Efficacy and safety of electro-acupuncture treatment in improving the consciousness of patients with traumatic brain injury: study protocol for a randomized controlled trial	Liu J, Xue X, Wu Y, Yang C, Li N, Li H.	Trials. 2018 May 29;19(1):296. doi: 10.1186/s13063-018-2687-3.	Liu J	Trials	2018	2018-05-31	PMC5975471		10.1186/s13063-018-2687-3
29843761	Efficacy and safety of electro-acupuncture treatment in improving the consciousness of patients with traumatic brain injury: study protocol for a randomized controlled trial	Liu J, Xue X, Wu Y, Yang C, Li N, Li H.	Trials. 2018 May 29;19(1):296. doi: 10.1186/s13063-018-2687-3.	Liu J	Trials	2018	2018-05-31	PMC5975471		10.1186/s13063-018-2687-3
CN-01610645	Efficacy and safety of electro-acupuncture treatment in improving the consciousness of patients with traumatic brain injury: study protocol for a randomized controlled trial	Liu, J; Xue, X; Wu, Y; Yang, C; Li, N; Li, H	Efficacy and safety of electro-acupuncture treatment in improving the consciousness of patients with traumatic brain injury: study protocol for a randomized controlled trial	Trials	2018		19	1		Cochrane Central Register of Controlled Trials (CENTRAL)	PUBMED 29843761	EMBASE 622334179				Journal: Article	*consciousness; *electroacupuncture; *traumatic brain injury; Acupuncture point; Adult; Aged; Article; Barthel index; Coma /complication; Controlled study; Glasgow coma scale; Human; Intensive care unit; Length of stay; Major clinical study; Mismatch negativity; Neiguan acupoint; Randomized controlled trial; Shuigou acupoint; Vital sign	10.1186/s13063-018-2687-3	https://www.cochranelibrary.com/central/doi/10.1002/central/CN-01610645/full	Complementary Medicine
29036756	Acupuncture or acupressure for induction of labour	Smith CA, Armour M, Dahlen HG.	Cochrane Database Syst Rev. 2017 Oct 17;10(10):CD002962. doi: 10.1002/14651858.CD002962.pub4.	Smith CA	Cochrane Database Syst Rev	2017	2017-10-17	PMC6953318		10.1002/14651858.CD002962.pub4
26522652	Stimulation of the wrist acupuncture point PC6 for preventing postoperative nausea and vomiting	Lee A, Chan SK, Fan LT.	Cochrane Database Syst Rev. 2015 Nov 2;2015(11):CD003281. doi: 10.1002/14651858.CD003281.pub4.	Lee A	Cochrane Database Syst Rev	2015	2015-11-03	PMC4679372	NIHMS736151	10.1002/14651858.CD003281.pub4
29843761	Efficacy and safety of electro-acupuncture treatment in improving the consciousness of patients with traumatic brain injury: study protocol for a randomized controlled trial	Liu J, Xue X, Wu Y, Yang C, Li N, Li H.	Trials. 2018 May 29;19(1):296. doi: 10.1186/s13063-018-2687-3.	Liu J	Trials	2018	2018-05-31	PMC5975471		10.1186/s13063-018-2687-3
19370583	Stimulation of the wrist acupuncture point P6 for preventing postoperative nausea and vomiting	Lee A, Fan LT.	Cochrane Database Syst Rev. 2009 Apr 15;(2):CD003281. doi: 10.1002/14651858.CD003281.pub3.	Lee A	Cochrane Database Syst Rev	2009	2009-04-17	PMC3113464	NIHMS284338	10.1002/14651858.CD003281.pub3
15266478	Stimulation of the wrist acupuncture point P6 for preventing postoperative nausea and vomiting	Lee A, Done ML.	Cochrane Database Syst Rev. 2004;(3):CD003281. doi: 10.1002/14651858.CD003281.pub2.	Lee A	Cochrane Database Syst Rev	2004	2004-07-22			10.1002/14651858.CD003281.pub2
27996204	Postoperative Pain Control Following Craniotomy: A Systematic Review of Recent Clinical Literature	Tsaousi GG, Logan SW, Bilotta F.	Pain Pract. 2017 Sep;17(7):968-981. doi: 10.1111/papr.12548. Epub 2017 Feb 23.	Tsaousi GG	Pain Pract	2017	2016-12-21			10.1111/papr.12548
18198637	[Preliminary study on sedative effect of electroacupuncture on patients after valve replacement]	Wu YC, Chen J, Fang Q.	Zhongguo Zhong Xi Yi Jie He Za Zhi. 2007 Dec;27(12):1070-3.	Wu YC	Zhongguo Zhong Xi Yi Jie He Za Zhi	2007	2008-01-18
12859301	Acupuncture fails to reduce but increases anaesthetic gas required to prevent movement in response to surgical incision	Kvorning N, Christiansson C, Beskow A, Bratt O, Akeson J.	Acta Anaesthesiol Scand. 2003 Aug;47(7):818-22. doi: 10.1034/j.1399-6576.2003.00171.x.	Kvorning N	Acta Anaesthesiol Scand	2003	2003-07-16			10.1034/j.1399-6576.2003.00171.x
CN-01610645	Efficacy and safety of electro-acupuncture treatment in improving the consciousness of patients with traumatic brain injury: study protocol for a randomized controlled trial	Liu, J; Xue, X; Wu, Y; Yang, C; Li, N; Li, H	Efficacy and safety of electro-acupuncture treatment in improving the consciousness of patients with traumatic brain injury: study protocol for a randomized controlled trial	Trials	2018		19	1		Cochrane Central Register of Controlled Trials (CENTRAL)	PUBMED 29843761	EMBASE 622334179				Journal: Article	*consciousness; *electroacupuncture; *traumatic brain injury; Acupuncture point; Adult; Aged; Article; Barthel index; Coma /complication; Controlled study; Glasgow coma scale; Human; Intensive care unit; Length of stay; Major clinical study; Mismatch negativity; Neiguan acupoint; Randomized controlled trial; Shuigou acupoint; Vital sign	10.1186/s13063-018-2687-3	https://www.cochranelibrary.com/central/doi/10.1002/central/CN-01610645/full	Complementary Medicine
CN-01874495	An Integrative Medical Approach of Electroacupuncture with Usual care for Patients with Pain after Back surgery : A Multicenter, Randomized Controlled Clinical Trial, Qualitative and Cost-Effectiveness Research	KCT0001939,	An Integrative Medical Approach of Electroacupuncture with Usual care for Patients with Pain after Back surgery : A Multicenter, Randomized Controlled Clinical Trial, Qualitative and Cost-Effectiveness Research	https://trialsearch.who.int/Trial2.aspx?TrialID=KCT0001939	2016					Cochrane Central Register of Controlled Trials (CENTRAL)					ICTRP KCT0001939				https://www.cochranelibrary.com/central/doi/10.1002/central/CN-01874495/full
29843761	Efficacy and safety of electro-acupuncture treatment in improving the consciousness of patients with traumatic brain injury: study protocol for a randomized controlled trial	Liu J, Xue X, Wu Y, Yang C, Li N, Li H.	Trials. 2018 May 29;19(1):296. doi: 10.1186/s13063-018-2687-3.	Liu J	Trials	2018	2018-05-31	PMC5975471		10.1186/s13063-018-2687-3
30151314	An integrated approach with homeopathic medicine and electro-acupuncture in anaesthesiology during breast cancer surgery: Case reports	Bosco F, Cidin S, Maceri F, Ghilli M, Roncella M, De Simone L.	J Pharmacopuncture. 2018 Jun;21(2):126-131. doi: 10.3831/KPI.2018.21.016. Epub 2018 Jun 30.	Bosco F	J Pharmacopuncture	2018	2018-08-29	PMC6054085		10.3831/KPI.2018.21.016
CN-01610645	Efficacy and safety of electro-acupuncture treatment in improving the consciousness of patients with traumatic brain injury: study protocol for a randomized controlled trial	Liu, J; Xue, X; Wu, Y; Yang, C; Li, N; Li, H	Efficacy and safety of electro-acupuncture treatment in improving the consciousness of patients with traumatic brain injury: study protocol for a randomized controlled trial	Trials	2018		19	1		Cochrane Central Register of Controlled Trials (CENTRAL)	PUBMED 29843761	EMBASE 622334179				Journal: Article	*consciousness; *electroacupuncture; *traumatic brain injury; Acupuncture point; Adult; Aged; Article; Barthel index; Coma /complication; Controlled study; Glasgow coma scale; Human; Intensive care unit; Length of stay; Major clinical study; Mismatch negativity; Neiguan acupoint; Randomized controlled trial; Shuigou acupoint; Vital sign	10.1186/s13063-018-2687-3	https://www.cochranelibrary.com/central/doi/10.1002/central/CN-01610645/full	Complementary Medicine
29843761	Efficacy and safety of electro-acupuncture treatment in improving the consciousness of patients with traumatic brain injury: study protocol for a randomized controlled trial	Liu J, Xue X, Wu Y, Yang C, Li N, Li H.	Trials. 2018 May 29;19(1):296. doi: 10.1186/s13063-018-2687-3.	Liu J	Trials	2018	2018-05-31	PMC5975471		10.1186/s13063-018-2687-3
27996204	Postoperative Pain Control Following Craniotomy: A Systematic Review of Recent Clinical Literature	Tsaousi GG, Logan SW, Bilotta F.	Pain Pract. 2017 Sep;17(7):968-981. doi: 10.1111/papr.12548. Epub 2017 Feb 23.	Tsaousi GG	Pain Pract	2017	2016-12-21			10.1111/papr.12548
CN-01610645	Efficacy and safety of electro-acupuncture treatment in improving the consciousness of patients with traumatic brain injury: study protocol for a randomized controlled trial	Liu, J; Xue, X; Wu, Y; Yang, C; Li, N; Li, H	Efficacy and safety of electro-acupuncture treatment in improving the consciousness of patients with traumatic brain injury: study protocol for a randomized controlled trial	Trials	2018		19	1		Cochrane Central Register of Controlled Trials (CENTRAL)	PUBMED 29843761	EMBASE 622334179				Journal: Article	*consciousness; *electroacupuncture; *traumatic brain injury; Acupuncture point; Adult; Aged; Article; Barthel index; Coma /complication; Controlled study; Glasgow coma scale; Human; Intensive care unit; Length of stay; Major clinical study; Mismatch negativity; Neiguan acupoint; Randomized controlled trial; Shuigou acupoint; Vital sign	10.1186/s13063-018-2687-3	https://www.cochranelibrary.com/central/doi/10.1002/central/CN-01610645/full	Complementary Medicine
CN-01874495	An Integrative Medical Approach of Electroacupuncture with Usual care for Patients with Pain after Back surgery : A Multicenter, Randomized Controlled Clinical Trial, Qualitative and Cost-Effectiveness Research	KCT0001939,	An Integrative Medical Approach of Electroacupuncture with Usual care for Patients with Pain after Back surgery : A Multicenter, Randomized Controlled Clinical Trial, Qualitative and Cost-Effectiveness Research	https://trialsearch.who.int/Trial2.aspx?TrialID=KCT0001939	2016					Cochrane Central Register of Controlled Trials (CENTRAL)					ICTRP KCT0001939				https://www.cochranelibrary.com/central/doi/10.1002/central/CN-01874495/full
29680334	Open heart surgery for management of right auricular thrombus related to central venous catheterization	Ribeiro AF, Neto IS, Maia I, Dias C.	Rev Esp Anestesiol Reanim (Engl Ed). 2018 Aug-Sep;65(7):398-402. doi: 10.1016/j.redar.2018.01.009. Epub 2018 Apr 19.	Ribeiro AF	Rev Esp Anestesiol Reanim (Engl Ed)	2018	2018-04-23			10.1016/j.redar.2018.01.009
28557871	Epidemiology and Outcomes of Auricular Burn Injuries	Kraenzlin FS, Mushin OP, Ayazi S, Loree J, Bell DE.	J Burn Care Res. 2018 Apr 20;39(3):326-331. doi: 10.1097/BCR.0000000000000586.	Kraenzlin FS	J Burn Care Res	2018	2017-05-31			10.1097/BCR.0000000000000586
31994404	Multi-Institutional Regional Otolaryngology Bootcamp	Cervenka BP, Hsieh TY, Lin S, Bewley A.	Ann Otol Rhinol Laryngol. 2020 Jun;129(6):605-610. doi: 10.1177/0003489420903067. Epub 2020 Jan 29.	Cervenka BP	Ann Otol Rhinol Laryngol	2020	2020-01-30			10.1177/0003489420903067
34408665	Auricular Neuromodulation for Mass Vagus Nerve Stimulation: Insights From SOS COVID-19 a Multicentric, Randomized, Controlled, Double-Blind French Pilot Study	Rangon CM, Barruet R, Mazouni A, Le Cossec C, Thevenin S, Guillaume J, Léguillier T, Huysman F, Luis D.	Front Physiol. 2021 Aug 2;12:704599. doi: 10.3389/fphys.2021.704599. eCollection 2021.	Rangon CM	Front Physiol	2021	2021-08-19	PMC8365750		10.3389/fphys.2021.704599
23259913	Auricular acupuncture for chemically dependent pregnant women: a randomized controlled trial of the NADA protocol	Janssen PA, Demorest LC, Kelly A, Thiessen P, Abrahams R.	Subst Abuse Treat Prev Policy. 2012 Dec 23;7:48. doi: 10.1186/1747-597X-7-48.	Janssen PA	Subst Abuse Treat Prev Policy	2012	2012-12-25	PMC3562266		10.1186/1747-597X-7-48
16750075	[Comparison of two electrode positions in electrical cardioversion of atrial fibrillation]	Muñoz Martínez T, Martínez Alútiz S, Vinuesa Lozano C, Poveda Hernández Y, Dudagoitia Otaolea JL, Iribarren Diarasarri S, Hernández López M.	Med Intensiva. 2006 May;30(4):137-42. doi: 10.1016/s0210-5691(06)74493-x.	Muñoz Martínez T	Med Intensiva	2006	2006-06-06			10.1016/s0210-5691(06)74493-x
20036036	[Electrode position in elective electrical cardioversion of atrial fibrillation. A randomized study]	Muñoz-Martínez T, Castañeda-Saiz A, Vinuesa-Lozano C, Aretxabala-Kortajarena N, Dudagoitia-Otaolea JL, Iribarren-Diarasarri S, Ruiz-Zorrilla JM, Hernández-López M, Castillo-Arenal C.	Med Intensiva. 2010 May;34(4):225-30. doi: 10.1016/j.medin.2009.10.004. Epub 2009 Dec 24.	Muñoz-Martínez T	Med Intensiva	2010	2009-12-29			10.1016/j.medin.2009.10.004
CN-00845274	Auricular acupuncture for chemically dependent pregnant women: a randomized controlled trial of the NADA protocol	Janssen, PA; Demorest, LC; Kelly, A; Thiessen, P; Abrahams, R	Auricular acupuncture for chemically dependent pregnant women: a randomized controlled trial of the NADA protocol	Substance abuse treatment, prevention, and policy	2012		7		48	Cochrane Central Register of Controlled Trials (CENTRAL)	PUBMED 23259913					Journal Article; Randomized Controlled Trial; Research Support, Nonâ€U.S. Gov't	Acupuncture, Ear; Adult; Female; Humans; Illicit Drugs [*adverse effects]; Infant, Newborn; Morphine [therapeutic use]; Neonatal Abstinence Syndrome [drug therapy, etiology, therapy]; Pregnancy; Pregnancy Complications [*therapy]; Substanceâ€Related Disorders [*complications, *therapy]; Women's Health	10.1186/1747-597X-7-48	https://www.cochranelibrary.com/central/doi/10.1002/central/CN-00845274/full	Drugs and Alcohol; Complementary Medicine
CN-02332457	Auricular Neuromodulation for Mass Vagus Nerve Stimulation: insights From SOS COVID-19 a Multicentric, Randomized, Controlled, Double-Blind French Pilot Study	Rangon, C-M; Barruet, R; Mazouni, A; Le Cossec, C; Thevenin, S; Guillaume, J; Leguillier, T; Huysman, F; Luis, D	Auricular Neuromodulation for Mass Vagus Nerve Stimulation: insights From SOS COVID-19 a Multicentric, Randomized, Controlled, Double-Blind French Pilot Study	Frontiers in physiology	2021		12			Cochrane Central Register of Controlled Trials (CENTRAL)		EMBASE 635728205				Journal: Article	*auricular neuromodulation; *coronavirus disease 2019 /therapy; *neuromodulation; *vagus nerve stimulation; Adult; Aged; Article; Clinical article; Controlled study; Crossover procedure; Double blind procedure; Female; France; Frenchman; Hospital admission; Hospitalization; Human; Intensive care unit; Male; Mortality; Multicenter study; Patient transport; Respiratory failure; Sham procedure; Surv…	10.3389/fphys.2021.704599	https://www.cochranelibrary.com/central/doi/10.1002/central/CN-02332457/full
27841126	Non-melanoma skin cancer: United Kingdom National Multidisciplinary Guidelines	Newlands C, Currie R, Memon A, Whitaker S, Woolford T.	J Laryngol Otol. 2016 May;130(S2):S125-S132. doi: 10.1017/S0022215116000554.	Newlands C	J Laryngol Otol	2016	2016-11-15	PMC4873942		10.1017/S0022215116000554
27388972	Auricular epithesis	Manestar D, Maričić S, Komljenović D, Miletić D, Ružić Baršić A, Borović E.	Laryngoscope. 2017 Mar;127(3):574-576. doi: 10.1002/lary.26113. Epub 2016 Jul 8.	Manestar D	Laryngoscope	2017	2016-07-09			10.1002/lary.26113
24704740	Auricular acupuncture to relieve health care workers' stress and anxiety: impact on caring	Reilly PM, Buchanan TM, Vafides C, Breakey S, Dykes P.	Dimens Crit Care Nurs. 2014 May-Jun;33(3):151-9. doi: 10.1097/DCC.0000000000000039.	Reilly PM	Dimens Crit Care Nurs	2014	2014-04-08			10.1097/DCC.0000000000000039
32238043	Non-invasive brain intervention techniques used in patients with disorders of consciousness	Shou Z, Li Z, Wang X, Chen M, Bai Y, Di H.	Int J Neurosci. 2021 Apr;131(4):390-404. doi: 10.1080/00207454.2020.1744598. Epub 2020 Apr 2.	Shou Z	Int J Neurosci	2021	2020-04-03			10.1080/00207454.2020.1744598
17187468	P-Stim auricular electroacupuncture stimulation device for pain relief	Sator-Katzenschlager SM, Michalek-Sauberer A.	Expert Rev Med Devices. 2007 Jan;4(1):23-32. doi: 10.1586/17434440.4.1.23.	Sator-Katzenschlager SM	Expert Rev Med Devices	2007	2006-12-26			10.1586/17434440.4.1.23
29381504	Reducing Anxiety and Improving Engagement in Health Care Providers Through an Auricular Acupuncture Intervention	Buchanan TM, Reilly PM, Vafides C, Dykes P.	Dimens Crit Care Nurs. 2018 Mar/Apr;37(2):87-96. doi: 10.1097/DCC.0000000000000288.	Buchanan TM	Dimens Crit Care Nurs	2018	2018-01-31			10.1097/DCC.0000000000000288
31443284	Implementation of Electrical Auricular Acupuncture and Low Frequency Modulated Electric Current Therapy in Pain Management of Patients with Knee Osteoarthritis: A Randomized Pilot Trial	Krusche-Mandl I, Kaider A, Starlinger J, Preschitz M, Schuster R, Kefurt R, Marhofer P, Kasparek M, Hajdu S, Sator-Katzenschlager S.	J Clin Med. 2019 Aug 15;8(8):1229. doi: 10.3390/jcm8081229.	Krusche-Mandl I	J Clin Med	2019	2019-08-25	PMC6723024		10.3390/jcm8081229
34435611	Medical device-related pressure injuries in critical patients: prevalence and associated factors	Galetto SGDS, do Nascimento ERP, Hermida PMV, Busanello J, de Malfussi LBH, Lazzari DD.	Rev Esc Enferm USP. 2021 Aug 23;55:e20200397. doi: 10.1590/1980-220X-REEUSP-2020-0397. eCollection 2021.	Galetto SGDS	Rev Esc Enferm USP	2021	2021-08-26			10.1590/1980-220X-REEUSP-2020-0397
34634682	Transdermal auricular vagus stimulation for the treatment of postural tachycardia syndrome	Diedrich A, Urechie V, Shiffer D, Rigo S, Minonzio M, Cairo B, Smith EC, Okamoto LE, Barbic F, Bisoglio A, Porta A, Biaggioni I, Furlan R.	Auton Neurosci. 2021 Dec;236:102886. doi: 10.1016/j.autneu.2021.102886. Epub 2021 Sep 29.	Diedrich A	Auton Neurosci	2021	2021-10-11	PMC8939715	NIHMS1747124	10.1016/j.autneu.2021.102886
16088607	Relapsing polychondritis	Staats BA, Utz JP, Michet CJ Jr.	Semin Respir Crit Care Med. 2002 Apr;23(2):145-54. doi: 10.1055/s-2002-25303.	Staats BA	Semin Respir Crit Care Med	2002	2005-08-10			10.1055/s-2002-25303
34408665	Auricular Neuromodulation for Mass Vagus Nerve Stimulation: Insights From SOS COVID-19 a Multicentric, Randomized, Controlled, Double-Blind French Pilot Study	Rangon CM, Barruet R, Mazouni A, Le Cossec C, Thevenin S, Guillaume J, Léguillier T, Huysman F, Luis D.	Front Physiol. 2021 Aug 2;12:704599. doi: 10.3389/fphys.2021.704599. eCollection 2021.	Rangon CM	Front Physiol	2021	2021-08-19	PMC8365750		10.3389/fphys.2021.704599
19032304	Auricular acupuncture for postoperative pain control: a systematic review of randomised clinical trials	Usichenko TI, Lehmann Ch, Ernst E.	Anaesthesia. 2008 Dec;63(12):1343-8. doi: 10.1111/j.1365-2044.2008.05632.x.	Usichenko TI	Anaesthesia	2008	2008-11-27			10.1111/j.1365-2044.2008.05632.x
26631173	Auricular acupuncture and biomedical research--A promising Sino-Austrian research cooperation	Rong PJ, Zhao JJ, Li YQ, Litscher D, Li SY, Gaischek I, Zhai X, Wang L, Luo M, Litscher G.	Chin J Integr Med. 2015 Dec;21(12):887-94. doi: 10.1007/s11655-015-2090-9. Epub 2015 Dec 3.	Rong PJ	Chin J Integr Med	2015	2015-12-04			10.1007/s11655-015-2090-9
31261540	Auricular acupressure for overweight and obese individuals: A systematic review and meta-analysis	Huang CF, Guo SE, Chou FH.	Medicine (Baltimore). 2019 Jun;98(26):e16144. doi: 10.1097/MD.0000000000016144.	Huang CF	Medicine (Baltimore)	2019	2019-07-03	PMC6617497		10.1097/MD.0000000000016144
31520258	Auricular acupuncture as effective pain relief after episiotomy: a randomized controlled pilot study	Jaić KK, Turković TM, Pešić M, Djaković I, Košec V, Košec A.	Arch Gynecol Obstet. 2019 Nov;300(5):1295-1301. doi: 10.1007/s00404-019-05283-w. Epub 2019 Sep 14.	Jaić KK	Arch Gynecol Obstet	2019	2019-09-15			10.1007/s00404-019-05283-w
34365067	Respiratory-gated auricular vagal afferent nerve stimulation (RAVANS) modulates brain response to stress in major depression	Garcia RG, Cohen JE, Stanford AD, Gabriel A, Stowell J, Aizley H, Barbieri R, Gitlin D, Napadow V, Goldstein JM.	J Psychiatr Res. 2021 Oct;142:188-197. doi: 10.1016/j.jpsychires.2021.07.048. Epub 2021 Aug 2.	Garcia RG	J Psychiatr Res	2021	2021-08-08	PMC8429271	NIHMS1732381	10.1016/j.jpsychires.2021.07.048
30545128	Nogier Reflex: Physiological and Experimental Results in Auricular Medicine-A New Hypothesis	Litscher G, Yannacopoulos T, Kreisl P.	Medicines (Basel). 2018 Dec 12;5(4):132. doi: 10.3390/medicines5040132.	Litscher G	Medicines (Basel)	2018	2018-12-15	PMC6313742		10.3390/medicines5040132
8955687	Auricular reconstruction of congenital microtia (grade III)	Aguilar EF 3rd.	Laryngoscope. 1996 Dec;106(12 Pt 2 Suppl 82):1-26. doi: 10.1097/00005537-199612001-00001.	Aguilar EF 3rd	Laryngoscope	1996	1996-12-01			10.1097/00005537-199612001-00001
33375924	Battlefield Acupuncture for Adult Pain: A Systematic Review and Meta-Analysis of Randomized Controlled Trials	Yang J, Ganesh R, Wu Q, Li L, Ogletree SP, Del Fabro AS, Wahner-Roedler DL, Xiong D, Bauer BA, Chon TY.	Am J Chin Med. 2021;49(1):25-40. doi: 10.1142/S0192415X21500026. Epub 2020 Dec 29.	Yang J	Am J Chin Med	2021	2020-12-30			10.1142/S0192415X21500026
32065414	Melanoma of the External Auditory Canal: A Review of Seven Cases at a Tertiary Care Referral Center	Appelbaum EN, Gross ND, Diab A, Bishop AJ, Nader ME, Gidley PW.	Laryngoscope. 2021 Jan;131(1):165-172. doi: 10.1002/lary.28548. Epub 2020 Feb 17.	Appelbaum EN	Laryngoscope	2021	2020-02-18			10.1002/lary.28548
32380448	Stimulus frequency modulates brainstem response to respiratory-gated transcutaneous auricular vagus nerve stimulation	Sclocco R, Garcia RG, Kettner NW, Fisher HP, Isenburg K, Makarovsky M, Stowell JA, Goldstein J, Barbieri R, Napadow V.	Brain Stimul. 2020 Jul-Aug;13(4):970-978. doi: 10.1016/j.brs.2020.03.011. Epub 2020 Mar 27.	Sclocco R	Brain Stimul	2020	2020-05-08	PMC7931850	NIHMS1580167	10.1016/j.brs.2020.03.011
2660615	[Right-left auricular shunt caused by patent foramen ovale at a multi-purpose intensive care unit. Apropos of 3 cases]	Morelon P, Girardot C, Eicher JC, Obadia JF, Louis P, Bouhey J.	Agressologie. 1989 Jan;30(1):33-7.	Morelon P	Agressologie	1989	1989-01-01
27148702	Child abuse and fabricated or induced illness in the ENT setting: a systematic review	Rees P, Al-Hussaini A, Maguire S.	Clin Otolaryngol. 2017 Aug;42(4):783-804. doi: 10.1111/coa.12668. Epub 2016 May 30.	Rees P	Clin Otolaryngol	2017	2016-05-06			10.1111/coa.12668
8787330	[The main indications for transesophageal echocardiography]	Lesbre JP.	Ann Cardiol Angeiol (Paris). 1995 Dec;44(10):547-51.	Lesbre JP	Ann Cardiol Angeiol (Paris)	1995	1995-12-01
24697915	Accuracy of different temperature reading techniques and associated stress response in hospitalized dogs	Gomart SB, Allerton FJ, Gommeren K.	J Vet Emerg Crit Care (San Antonio). 2014 May-Jun;24(3):279-85. doi: 10.1111/vec.12155. Epub 2014 Apr 3.	Gomart SB	J Vet Emerg Crit Care (San Antonio)	2014	2014-04-05			10.1111/vec.12155
32447339	Tragus Nerve Stimulation Suppresses Post-Infarction Ventricular Arrhythmia by Modulating Autonomic Activity and Heterogeneities of Cardiac Receptor Distribution	Sun H, Nasi-Er BG, Wang X, Zhang L, Lu Y, Zhou X, Li Y, Dong L, Zhou Q, Tang B.	Med Sci Monit. 2020 May 24;26:e922277. doi: 10.12659/MSM.922277.	Sun H	Med Sci Monit	2020	2020-05-25	PMC7266086		10.12659/MSM.922277
28254102	Auricular Acupuncture Analgesia in Thoracic Trauma: A Case Report	Papadopoulos GS, Tzimas P, Liarmakopoulou A, Petrou AM.	J Acupunct Meridian Stud. 2017 Jan;10(1):49-52. doi: 10.1016/j.jams.2016.06.003. Epub 2016 Jul 28.	Papadopoulos GS	J Acupunct Meridian Stud	2017	2017-03-04			10.1016/j.jams.2016.06.003
16365322	Out-of-hospital auricular acupressure in elder patients with hip fracture: a randomized double-blinded trial	Barker R, Kober A, Hoerauf K, Latzke D, Adel S, Kain ZN, Wang SM.	Acad Emerg Med. 2006 Jan;13(1):19-23. doi: 10.1197/j.aem.2005.07.014. Epub 2005 Dec 19.	Barker R	Acad Emerg Med	2006	2005-12-21			10.1197/j.aem.2005.07.014
32074308	Intravenous and Intraosseous Blood Transfusion With Three Different Pediatric Pressure Transfusion Strategies in an Immature Swine (Sus scrofa) Model of Hemorrhagic Shock: A Pilot Study	Bianchi W, George T, McEvoy C, Piehl M, Manzano A, Boboc M, Zarow GJ, Natarajan R, Gaspary MJ, Auten J, Roszko PJD.	Mil Med. 2020 Jan 7;185(Suppl 1):121-129. doi: 10.1093/milmed/usz200.	Bianchi W	Mil Med	2020	2020-02-20			10.1093/milmed/usz200
16679325	Auricular electro-acupuncture as an additional perioperative analgesic method during oocyte aspiration in IVF treatment	Sator-Katzenschlager SM, Wölfler MM, Kozek-Langenecker SA, Sator K, Sator PG, Li B, Heinze G, Sator MO.	Hum Reprod. 2006 Aug;21(8):2114-20. doi: 10.1093/humrep/del110. Epub 2006 May 5.	Sator-Katzenschlager SM	Hum Reprod	2006	2006-05-09			10.1093/humrep/del110
20573147	Great auricular nerve blockade using high resolution ultrasound: a volunteer study	Thallaj A, Marhofer P, Moriggl B, Delvi BM, Kettner SC, Almajed M.	Anaesthesia. 2010 Aug;65(8):836-40. doi: 10.1111/j.1365-2044.2010.06443.x. Epub 2010 Jun 22.	Thallaj A	Anaesthesia	2010	2010-06-25			10.1111/j.1365-2044.2010.06443.x
30803865	The influence of respiration on brainstem and cardiovagal response to auricular vagus nerve stimulation: A multimodal ultrahigh-field (7T) fMRI study	Sclocco R, Garcia RG, Kettner NW, Isenburg K, Fisher HP, Hubbard CS, Ay I, Polimeni JR, Goldstein J, Makris N, Toschi N, Barbieri R, Napadow V.	Brain Stimul. 2019 Jul-Aug;12(4):911-921. doi: 10.1016/j.brs.2019.02.003. Epub 2019 Feb 10.	Sclocco R	Brain Stimul	2019	2019-02-27	PMC6592731	NIHMS1522489	10.1016/j.brs.2019.02.003
35085018	Efficacy of Auricular Acupuncture and Lavender Oil Aromatherapy in Reducing Preinterventional Anxiety in Cardiovascular Patients: A Randomized Single-Blind Placebo-Controlled Trial	Patsalis PC, Malik-Patsalis AB, Rauscher HG, Schaefers C, Useini D, Strauch JT, Zahn PK, Dobos GJ, Mügge A, Cramer H.	J Integr Complement Med. 2022 Jan;28(1):45-50. doi: 10.1089/jicm.2021.0171.	Patsalis PC	J Integr Complement Med	2022	2022-01-27			10.1089/jicm.2021.0171
17224599	Auricular acupuncture for pain relief after ambulatory knee surgery: a randomized trial	Usichenko TI, Kuchling S, Witstruck T, Pavlovic D, Zach M, Hofer A, Merk H, Lehmann C, Wendt M.	CMAJ. 2007 Jan 16;176(2):179-83. doi: 10.1503/cmaj.060875.	Usichenko TI	CMAJ	2007	2007-01-17	PMC1764794		10.1503/cmaj.060875
31624527	Evaluation of Percutaneous Electrical Nerve Stimulation of the Auricle for Relief of Postoperative Pain Following Cesarean Section	Chakravarthy M, Prashanth A, George A.	Med Acupunct. 2019 Oct 1;31(5):281-288. doi: 10.1089/acu.2019.1352. Epub 2019 Oct 17.	Chakravarthy M	Med Acupunct	2019	2019-10-19	PMC6795276		10.1089/acu.2019.1352
35251437	Intraoperative Acupuncture as Part of a Multimodal Analgesic Regimen to Reduce Opioid Usage After Total Knee Arthroplasty: A Prospective Cohort Trial	Cheng SI, Kelleher DC, DeMeo D, Zhong H, Birch G, Ast MP.	Med Acupunct. 2022 Feb 1;34(1):49-57. doi: 10.1089/acu.2021.0072. Epub 2022 Feb 14.	Cheng SI	Med Acupunct	2022	2022-03-07	PMC8886900		10.1089/acu.2021.0072
26438557	Auricular acupuncture for pre-exam anxiety in medical students: a prospective observational pilot investigation	Klausenitz C, Hesse T, Hacker H, Hahnenkamp K, Usichenko T.	Acupunct Med. 2016 Apr;34(2):90-4. doi: 10.1136/acupmed-2015-010887. Epub 2015 Oct 5.	Klausenitz C	Acupunct Med	2016	2015-10-07			10.1136/acupmed-2015-010887
34781116	Auricular stimulation for preoperative anxiety - A systematic review and meta-analysis of randomized controlled clinical trials	Usichenko TI, Hua K, Cummings M, Nowak A, Hahnenkamp K, Brinkhaus B, Dietzel J.	J Clin Anesth. 2022 Feb;76:110581. doi: 10.1016/j.jclinane.2021.110581. Epub 2021 Nov 12.	Usichenko TI	J Clin Anesth	2022	2021-11-15			10.1016/j.jclinane.2021.110581
26307554	Acupuncture for pain control after Caesarean section: a prospective observational pilot study	Hesse T, Henkel B, Zygmunt M, Mustea A, Usichenko TI.	Acupunct Med. 2016 Feb;34(1):14-9. doi: 10.1136/acupmed-2015-010852. Epub 2015 Aug 25.	Hesse T	Acupunct Med	2016	2015-08-27			10.1136/acupmed-2015-010852
30430640	An integrative review of acupressure interventions for older people: A focus on sleep quality, depression, anxiety, and agitation	Hmwe NTT, Browne G, Mollart L, Allanson V, Chan SW.	Int J Geriatr Psychiatry. 2019 Mar;34(3):381-396. doi: 10.1002/gps.5031. Epub 2018 Dec 10.	Hmwe NTT	Int J Geriatr Psychiatry	2019	2018-11-16			10.1002/gps.5031
28704401	IL-13 is a central mediator of chemical-induced airway hyperreactivity in mice	Devos FC, Pollaris L, Cremer J, Seys S, Hoshino T, Ceuppens J, Talavera K, Nemery B, Hoet PHM, Vanoirbeek JAJ.	PLoS One. 2017 Jul 13;12(7):e0180690. doi: 10.1371/journal.pone.0180690. eCollection 2017.	Devos FC	PLoS One	2017	2017-07-14	PMC5509233		10.1371/journal.pone.0180690
24556510	[Hyperlactatemia in surgical ablation of atrial fibrillation and cardiac surgery. Is it a predictive factor of postoperative morbidity?]	Carmona P, Mateo E, Hornero F, Errando CL, Vázquez A, Llagunes J, De Andrés J.	Rev Esp Anestesiol Reanim. 2014 Jun-Jul;61(6):311-8. doi: 10.1016/j.redar.2014.01.003. Epub 2014 Feb 17.	Carmona P	Rev Esp Anestesiol Reanim	2014	2014-02-22			10.1016/j.redar.2014.01.003
28741805	Magnetic noninvasive acupuncture for infant comfort (MAGNIFIC) - a single-blinded randomised controlled pilot trial	Chen KL, Lindrea KB, Quah-Smith I, Schmölzer GM, Daly M, Schindler T, Oei JL.	Acta Paediatr. 2017 Nov;106(11):1780-1786. doi: 10.1111/apa.14002. Epub 2017 Aug 29.	Chen KL	Acta Paediatr	2017	2017-07-26			10.1111/apa.14002
28541256	Modulation of brainstem activity and connectivity by respiratory-gated auricular vagal afferent nerve stimulation in migraine patients	Garcia RG, Lin RL, Lee J, Kim J, Barbieri R, Sclocco R, Wasan AD, Edwards RR, Rosen BR, Hadjikhani N, Napadow V.	Pain. 2017 Aug;158(8):1461-1472. doi: 10.1097/j.pain.0000000000000930.	Garcia RG	Pain	2017	2017-05-26	PMC5517046	NIHMS870356	10.1097/j.pain.0000000000000930
15105215	The short- and long-term benefit in chronic low back pain through adjuvant electrical versus manual auricular acupuncture	Sator-Katzenschlager SM, Scharbert G, Kozek-Langenecker SA, Szeles JC, Finster G, Schiesser AW, Heinze G, Kress HG.	Anesth Analg. 2004 May;98(5):1359-64, table of contents. doi: 10.1213/01.ane.0000107941.16173.f7.	Sator-Katzenschlager SM	Anesth Analg	2004	2004-04-24			10.1213/01.ane.0000107941.16173.f7
29680334	Open heart surgery for management of right auricular thrombus related to central venous catheterization	Ribeiro AF, Neto IS, Maia I, Dias C.	Rev Esp Anestesiol Reanim (Engl Ed). 2018 Aug-Sep;65(7):398-402. doi: 10.1016/j.redar.2018.01.009. Epub 2018 Apr 19.	Ribeiro AF	Rev Esp Anestesiol Reanim (Engl Ed)	2018	2018-04-23			10.1016/j.redar.2018.01.009
28538573	Pursuing Mirror Image Reconstruction in Unilateral Microtia: Customizing Auricular Framework by Application of Three-Dimensional Imaging and Three-Dimensional Printing	Chen HY, Ng LS, Chang CS, Lu TC, Chen NH, Chen ZC.	Plast Reconstr Surg. 2017 Jun;139(6):1433-1443. doi: 10.1097/PRS.0000000000003374.	Chen HY	Plast Reconstr Surg	2017	2017-05-25			10.1097/PRS.0000000000003374
16750075	[Comparison of two electrode positions in electrical cardioversion of atrial fibrillation]	Muñoz Martínez T, Martínez Alútiz S, Vinuesa Lozano C, Poveda Hernández Y, Dudagoitia Otaolea JL, Iribarren Diarasarri S, Hernández López M.	Med Intensiva. 2006 May;30(4):137-42. doi: 10.1016/s0210-5691(06)74493-x.	Muñoz Martínez T	Med Intensiva	2006	2006-06-06			10.1016/s0210-5691(06)74493-x
17499304	Auricular acupressure as a treatment for anxiety before extracorporeal shock wave lithotripsy in the elderly	Mora B, Iannuzzi M, Lang T, Steinlechner B, Barker R, Dobrovits M, Wimmer C, Kober A.	J Urol. 2007 Jul;178(1):160-4; discussion 164. doi: 10.1016/j.juro.2007.03.019. Epub 2007 May 17.	Mora B	J Urol	2007	2007-05-15			10.1016/j.juro.2007.03.019
12766639	Auricular acupressure as a treatment for anxiety in prehospital transport settings	Kober A, Scheck T, Schubert B, Strasser H, Gustorff B, Bertalanffy P, Wang SM, Kain ZN, Hoerauf K.	Anesthesiology. 2003 Jun;98(6):1328-32. doi: 10.1097/00000542-200306000-00005.	Kober A	Anesthesiology	2003	2003-05-27			10.1097/00000542-200306000-00005
34482317	Auricular Vagus Nerve Stimulation Attenuates Lipopolysaccharide-Induced Acute Lung Injury by Inhibiting Neutrophil Infiltration and Neutrophil Extracellular Traps Formation	Zhang L, Lu J, Wu Z.	Shock. 2022 Mar 1;57(3):427-434. doi: 10.1097/SHK.0000000000001855.	Zhang L	Shock	2022	2021-09-05			10.1097/SHK.0000000000001855
22168982	[Assessment of left ventricular systolic function and diastolic filling characteristics in patients with pulmonary thromboembolism]	Lu YH, Mi YH, Liu S, Lu JK, Li YM, Liu WX, Hu R.	Zhonghua Jie He He Hu Xi Za Zhi. 2011 Aug;34(8):595-9.	Lu YH	Zhonghua Jie He He Hu Xi Za Zhi	2011	2011-12-16
24042075	[The management of atrial fibrillation and characteristics of its current care in outpatients. AFABE observational study]	Giménez-García E, Clua-Espuny JL, Bosch-Príncep R, López-Pablo C, Lechuga-Durán I, Gallofré-López M, Panisello-Tafalla A, Lucas-Noll J, Queralt-Tomas ML.	Aten Primaria. 2014 Feb;46(2):58-67. doi: 10.1016/j.aprim.2013.06.003. Epub 2013 Sep 14.	Giménez-García E	Aten Primaria	2014	2013-09-18	PMC6985628		10.1016/j.aprim.2013.06.003
21441884	Auricular acupuncture for postoperative pain after gynecological surgery: a randomized controlled trail	Holzer A, Leitgeb U, Spacek A, Wenzl R, Herkner H, Kettner S.	Minerva Anestesiol. 2011 Mar;77(3):298-304.	Holzer A	Minerva Anestesiol	2011	2011-03-29
12356375	[Frecuency of adverse events during the hygiene of the critical care patient]	Robles Rangil MP, Córcoles Gallego T, Torres Lizcano M, Muñoz Ruiz F, Cantos de la Cuesta Y, Arias Rivera S, Parra Moreno ML, Alía Robledo MI.	Enferm Intensiva. 2002 Apr-Jun;13(2):47-56. doi: 10.1016/s1130-2399(02)78062-0.	Robles Rangil MP	Enferm Intensiva	2002	2002-10-03			10.1016/s1130-2399(02)78062-0
23624590	Clinical characteristics and treatment outcomes of patients with relapsing polychondritis with airway involvement	Hong G, Kim H.	Clin Rheumatol. 2013 Sep;32(9):1329-35. doi: 10.1007/s10067-013-2279-2. Epub 2013 Apr 28.	Hong G	Clin Rheumatol	2013	2013-04-30			10.1007/s10067-013-2279-2
14570667	Electrical stimulation of auricular acupuncture points is more effective than conventional manual auricular acupuncture in chronic cervical pain: a pilot study	Sator-Katzenschlager SM, Szeles JC, Scharbert G, Michalek-Sauberer A, Kober A, Heinze G, Kozek-Langenecker SA.	Anesth Analg. 2003 Nov;97(5):1469-1473. doi: 10.1213/01.ANE.0000082246.67897.0B.	Sator-Katzenschlager SM	Anesth Analg	2003	2003-10-23			10.1213/01.ANE.0000082246.67897.0B
25347185	Transcutaneous auricular vagus nerve stimulation triggers melatonin secretion and is antidepressive in Zucker diabetic fatty rats	Li S, Zhai X, Rong P, McCabe MF, Zhao J, Ben H, Wang X, Wang S.	PLoS One. 2014 Oct 27;9(10):e111100. doi: 10.1371/journal.pone.0111100. eCollection 2014.	Li S	PLoS One	2014	2014-10-28	PMC4210269		10.1371/journal.pone.0111100
17608061	Auricular acupuncture reduces intraoperative fentanyl requirement during hip arthroplasty--a randomized double-blinded study	Usichenko TI, Dinse M, Lysenyuk VP, Wendt M, Pavlovic D, Lehmann C.	Acupunct Electrother Res. 2006;31(3-4):213-21. doi: 10.3727/036012906815844265.	Usichenko TI	Acupunct Electrother Res	2006	2007-07-05			10.3727/036012906815844265
34801224	The potential for autonomic neuromodulation to reduce perioperative complications and pain: a systematic review and meta-analysis	Patel ABU, Weber V, Gourine AV, Ackland GL.	Br J Anaesth. 2022 Jan;128(1):135-149. doi: 10.1016/j.bja.2021.08.037. Epub 2021 Nov 18.	Patel ABU	Br J Anaesth	2022	2021-11-21	PMC8787777		10.1016/j.bja.2021.08.037
8649317	Influence of antineoplastic therapy on function of the masticatory system, tooth development, and cariogenic status: a case report	Pajari U, Raustia A, Pyhtinen J, Lanning M.	Med Pediatr Oncol. 1996 Aug;27(2):108-13. doi: 10.1002/(SICI)1096-911X(199608)27:2<108::AID-MPO7>3.0.CO;2-J.	Pajari U	Med Pediatr Oncol	1996	1996-08-01			10.1002/(SICI)1096-911X(199608)27:2<108::AID-MPO7>3.0.CO;2-J
21346689	The effect of auricular acupuncture on fentanyl requirement during hip arthroplasty: a randomized controlled trial	Wetzel B, Pavlovic D, Kuse R, Gibb A, Merk H, Lehmann C, Wendt M, Usichenko TI.	Clin J Pain. 2011 Mar-Apr;27(3):262-7. doi: 10.1097/AJP.0b013e3181fd516c.	Wetzel B	Clin J Pain	2011	2011-02-25			10.1097/AJP.0b013e3181fd516c
25135040	Transcutaneous vagal nerve stimulation may elicit anti- and pro-nociceptive effects under experimentally-induced pain - a crossover placebo-controlled investigation	Laqua R, Leutzow B, Wendt M, Usichenko T.	Auton Neurosci. 2014 Oct;185:120-2. doi: 10.1016/j.autneu.2014.07.008. Epub 2014 Aug 7.	Laqua R	Auton Neurosci	2014	2014-08-20			10.1016/j.autneu.2014.07.008
15777857	Auricular acupuncture for pain relief after total hip arthroplasty - a randomized controlled study	Usichenko TI, Dinse M, Hermsen M, Witstruck T, Pavlovic D, Lehmann C.	Pain. 2005 Apr;114(3):320-327. doi: 10.1016/j.pain.2004.08.021.	Usichenko TI	Pain	2005	2005-03-22			10.1016/j.pain.2004.08.021
17312205	Perioperative auricular electroacupuncture has no effect on pain and analgesic consumption after third molar tooth extraction	Michalek-Sauberer A, Heinzl H, Sator-Katzenschlager SM, Monov G, Knolle E, Kress HG.	Anesth Analg. 2007 Mar;104(3):542-7. doi: 10.1213/01.ane.0000253233.51490.dd.	Michalek-Sauberer A	Anesth Analg	2007	2007-02-22			10.1213/01.ane.0000253233.51490.dd
25149180	Acupuncture and auricular cryotherapy for chronic headache in a patient with type III von Willebrand disease	Martini A, Schweiger V, Giuffrida A, Gandini G, Aprili G, Polati E.	Acupunct Med. 2014 Oct;32(5):432-4. doi: 10.1136/acupmed-2014-010632. Epub 2014 Aug 22.	Martini A	Acupunct Med	2014	2014-08-24			10.1136/acupmed-2014-010632
25365428	Therapeutic effect of vagus nerve stimulation on depressive-like behavior, hyperglycemia and insulin receptor expression in Zucker fatty rats	Li S, Zhai X, Rong P, McCabe MF, Wang X, Zhao J, Ben H, Wang S.	PLoS One. 2014 Nov 3;9(11):e112066. doi: 10.1371/journal.pone.0112066. eCollection 2014.	Li S	PLoS One	2014	2014-11-04	PMC4218831		10.1371/journal.pone.0112066
2418718	[Torsades de pointes and hypomagnesemia]	Marsepoil T, Blin F, Hardy F, Letessier G, Sebbah JL.	Ann Fr Anesth Reanim. 1985;4(6):524-6. doi: 10.1016/s0750-7658(85)80253-7.	Marsepoil T	Ann Fr Anesth Reanim	1985	1985-01-01			10.1016/s0750-7658(85)80253-7
16570037	Purpura fulminans during meningococcal sepsis treated with Drotrecogin alpha. A clinical case	Belloni G, Ramello P, Salcuni MR, Scavone L, Girotto M, Di Bassiano F.	Minerva Anestesiol. 2006 Apr;72(4):249-54.	Belloni G	Minerva Anestesiol	2006	2006-03-30
26527441	A 66-Year-Old Man With a Past History of Relapsing Polychondritis Presented With Right Upper Lobe Consolidation, Nodular Airway Lesions, and a Corticosteroid-Responsive Chronic Cough	Martínez-Balzano CD, Sosa A, O'Reilly S, Gong Y, Irwin R.	Chest. 2015 Nov;148(5):e142-e147. doi: 10.1378/chest.15-0498.	Martínez-Balzano CD	Chest	2015	2015-11-04			10.1378/chest.15-0498
12039489	Implantation of the permanent Jarvik-2000 left ventricular assist device: a single-center experience	Siegenthaler MP, Martin J, van de Loo A, Doenst T, Bothe W, Beyersdorf F.	J Am Coll Cardiol. 2002 Jun 5;39(11):1764-72. doi: 10.1016/s0735-1097(02)01855-7.	Siegenthaler MP	J Am Coll Cardiol	2002	2002-06-01			10.1016/s0735-1097(02)01855-7
10220672	Preoperative auricular wax pattern duplication for surgical template fabrication	Wang R.	J Prosthet Dent. 1999 May;81(5):634-7. doi: 10.1016/s0022-3913(99)70222-2.	Wang R	J Prosthet Dent	1999	1999-04-30			10.1016/s0022-3913(99)70222-2
1978507	The effect of benzodiazepines administration on auricular symptomatological evidence	Ceccherelli F, Altafini L, Varotto E, Stefecius A.	Acupunct Electrother Res. 1990;15(2):95-106. doi: 10.3727/036012990816358216.	Ceccherelli F	Acupunct Electrother Res	1990	1990-01-01			10.3727/036012990816358216
26138421	[Effects of mechanical ventilation with different tidal volumes on coagulation/fibrinolysis in rabbits with acute respiratory distress syndrome]	Wang X, Shen F.	Zhonghua Wei Zhong Bing Ji Jiu Yi Xue. 2015 Jul;27(7):585-90. doi: 10.3760/cma.j.issn.2095-4352.2015.07.009.	Wang X	Zhonghua Wei Zhong Bing Ji Jiu Yi Xue	2015	2015-07-04			10.3760/cma.j.issn.2095-4352.2015.07.009
3753148	[Perinatal factors in mucous otitis]	Mansueti P, Bebin B, Bloch M, Lisbonis JM, Sebag F.	Arch Fr Pediatr. 1986 Mar;43(3):167-9.	Mansueti P	Arch Fr Pediatr	1986	1986-03-01
10833145	Peri-implant soft tissue maintenance in patients with craniofacial implant retained prostheses	Allen PF, Watson G, Stassen L, McMillan AS.	Int J Oral Maxillofac Surg. 2000 Apr;29(2):99-103.	Allen PF	Int J Oral Maxillofac Surg	2000	2000-06-01
7385801	[Clinical characteristics, immediate therapeutic results and the outcome in rhythm and conductivity disturbances in myocardial infarct]	Tsenov I, Popnikolov S, Shakhov B, Donova T.	Vutr Boles. 1980;19(2):22-8.	Tsenov I	Vutr Boles	1980	1980-01-01
CN-02213444	Effect of foot reflexology with auriculotherapy on pain after elective cesarean section: a randomized clinical trial	Khloobagheri, E; Kazemi, M; Loripoor, M; Bakhtar, B	Effect of foot reflexology with auriculotherapy on pain after elective cesarean section: a randomized clinical trial	Iranian journal of obstetrics, gynecology and infertility	2020		23	5	67â€78	Cochrane Central Register of Controlled Trials (CENTRAL)		EMBASE 2005123464				Journal: Article	*auricular acupuncture; *cesarean section; *foot; *pain /therapy; *reflexology; Article; Controlled study; Human; Randomized controlled trial	10.22038/IJOGI.2020.16617	https://www.cochranelibrary.com/central/doi/10.1002/central/CN-02213444/full
CN-02274722	Auricular Acupuncture to Facilitate Outpatient Opioid Weaning: A Randomized Pilot Study	Jackson, HJ; Walters, J; Raman, R	Auricular Acupuncture to Facilitate Outpatient Opioid Weaning: A Randomized Pilot Study	Medical Acupuncture	2021		33	2	153â€158	Cochrane Central Register of Controlled Trials (CENTRAL)		EMBASE 634862814				Journal: Article	*auricular acupuncture; *chronic pain /therapy; *distress syndrome /therapy; *health care quality; *outpatient; *withdrawal syndrome /therapy; Adult; Adverse outcome; Analgesia; Article; Clinical article; Controlled study; Depression; Drug efficacy; Female; Hospital Anxiety and Depression Scale; Human; Male; Middle aged; Morphine equivalent dose; Numeric rating scale; Pain intensity; Patient refe…	10.1089/acu.2020.1450	https://www.cochranelibrary.com/central/doi/10.1002/central/CN-02274722/full	Complementary Medicine
CN-00896485	Exercise and auricular acupuncture for chronic low-back pain	Collazo Chao, E	Exercise and auricular acupuncture for chronic low-back pain	Revista internacional de acupuntura	2012		6	1	31â€32	Cochrane Central Register of Controlled Trials (CENTRAL)		EMBASE 364634536				Journal: Review	*acupuncture; *auricular acupuncture; *chronic pain /therapy; *exercise; *low back pain /therapy; Controlled study; Human; Major clinical study; Oswestry Disability Index; Quality of life; Randomized controlled trial; Review	10.1016/S1887-8369(12)70048-0	https://www.cochranelibrary.com/central/doi/10.1002/central/CN-00896485/full	Complementary Medicine; Back and Neck
CN-01395537	Auricular acupuncture for spinal cord injury related neuropathic pain: a pilot controlled clinical trial	Estores, I; Chen, K; Jackson, B; Lao, L; Gorman, PH	Auricular acupuncture for spinal cord injury related neuropathic pain: a pilot controlled clinical trial	Journal of spinal cord medicine	2017		40	4	432â€438	Cochrane Central Register of Controlled Trials (CENTRAL)	PUBMED 26869339	EMBASE 611287938				Controlled Clinical Trial; Journal Article; Randomized Controlled Trial; Research Support, Nonâ€U.S. Gov't	*auricular acupuncture; *battlefield acupuncture; *neuropathic pain/di [Diagnosis]; *neuropathic pain/th [Therapy]; *spinal cord injury/di [Diagnosis]; *spinal cord injury/th [Therapy]; Acupuncture needle; Acupuncture, Ear [adverse effects, *methods]; Adult; Aged; American Spinal Injury Association impairment scale; Anabolic agent; Analgesia; Analgesic agent; Antidepressant agent; Article; Clinic…	10.1080/10790268.2016.1141489	https://www.cochranelibrary.com/central/doi/10.1002/central/CN-01395537/full	Complementary Medicine
CN-02261493	Effectiveness of Electroacupuncture or Auricular Acupuncture vs Usual Care for Chronic Musculoskeletal Pain Among Cancer Survivors: the PEACE Randomized Clinical Trial	Mao, JJ; Liou, KT; Baser, RE; Bao, T; Panageas, KS; Romero, SAD; Li, QS; Gallagher, RM; Kantoff, PW	Effectiveness of Electroacupuncture or Auricular Acupuncture vs Usual Care for Chronic Musculoskeletal Pain Among Cancer Survivors: the PEACE Randomized Clinical Trial	JAMA oncology	2021		7	5	720â€727	Cochrane Central Register of Controlled Trials (CENTRAL)	PUBMED 33734288	EMBASE 634563886				Journal Article; Randomized Controlled Trial; Research Support, N.I.H., Extramural; Research Support, U.S. Gov't, Nonâ€P.H.S.	*auricular acupuncture; *cancer survivor; *electroacupuncture; *musculoskeletal pain; Acupuncture, Ear; Adult; Article; Brief Pain Inventory; Cancer Survivors; Cancer center; Chronic Pain [therapy]; Controlled study; Electroacupuncture [adverse effects, methods]; Female; Follow up; Human; Humans; Intermethod comparison; Major clinical study; Male; Middle Aged; Musculoskeletal Pain [etiology, ther…	10.1001/jamaoncol.2021.0310	https://www.cochranelibrary.com/central/doi/10.1002/central/CN-02261493/full	Complementary Medicine
CN-01134004	Auricular acupuncture for primary care treatment of low back pain and posterior pelvic pain in pregnancy: study protocol for a multicenter randomised placebo-controlled trial	Vas, J; Aranda-Regules, JM; Modesto, M; Aguilar, I; Baron-Crespo, M; Ramos-Monserrat, M; Quevedo-Carrasco, M; Rivas-Ruiz, F	Auricular acupuncture for primary care treatment of low back pain and posterior pelvic pain in pregnancy: study protocol for a multicenter randomised placebo-controlled trial	Revista internacional de acupuntura	2015		9	3	77â€86	Cochrane Central Register of Controlled Trials (CENTRAL)		EMBASE 607782954				Journal: Article	*acupuncture; *low back pain /therapy; *pelvic pain /therapy; *posterior pelvic pain /therapy; *pregnancy; *primary medical care; *verum auricular acupuncture; Adolescent; Article; Clinical effectiveness; Clinical protocol; Controlled study; Female; Functional status; Human; Major clinical study; Multicenter study; Pain intensity; Patient safety; Quality of life; Randomized controlled trial; Rola…	10.1016/j.acu.2015.07.001	https://www.cochranelibrary.com/central/doi/10.1002/central/CN-01134004/full	Complementary Medicine; Pregnancy and Childbirth
CN-02383695	Evaluating Auricular Point Acupressure for Chronic Low Back Pain Self-Management Using Technology: a Feasibility Study	Yeh, CH; Kawi, J; Ni, A; Christo, P	Evaluating Auricular Point Acupressure for Chronic Low Back Pain Self-Management Using Technology: a Feasibility Study	Pain management nursing	2021					Cochrane Central Register of Controlled Trials (CENTRAL)	PUBMED 34961729	EMBASE 636955264				Journal: Article in Press	*acupressure; *feasibility study; *low back pain; *self care; Adhesive tape; Adult; Article; Clinical article; Controlled study; Coronavirus disease 2019; Experimental design; Female; Follow up; Human; Interview; Male; Outcome assessment; Outpatient department; Pain intensity; Pandemic; Phase 1 clinical trial; Plant seed; Telehealth	10.1016/j.pmn.2021.11.007	https://www.cochranelibrary.com/central/doi/10.1002/central/CN-02383695/full
CN-00512739	Auricular acupuncture for pain relief after total hip arthroplasty - a randomized controlled study	Usichenko, TI; Dinse, M; Hermsen, M; Witstruck, T; Pavlovic, D; Lehmann, C	Auricular acupuncture for pain relief after total hip arthroplasty - a randomized controlled study	Pain	2005		114	3	320â€327	Cochrane Central Register of Controlled Trials (CENTRAL)	PUBMED 15777857	EMBASE 40385871				Clinical Trial; Journal Article; Randomized Controlled Trial	*acupuncture analgesia; *postoperative analgesia; *postoperative pain/co [Complication]; *postoperative pain/dt [Drug Therapy]; *postoperative pain/th [Therapy]; *total hip prosthesis; Acupuncture Analgesia [*methods]; Acupuncture, Ear [*methods]; Adult; Aged; Analgesics, Nonâ€Narcotic [administration & dosage, adverse effects]; Analgesics, Opioid [administration & dosage, adverse effects]; Anes…	10.1016/j.pain.2004.08.021	https://www.cochranelibrary.com/central/doi/10.1002/central/CN-00512739/full	Complementary Medicine; Musculoskeletal; SR-REHAB; Pain, Palliative and Supportive Care
CN-01956725	Effect of ear acupuncture on pregnancy-related pain in the lower back and posterior pelvic girdle: a multicenter randomized clinical trial	Vas, J; Cintado, MC; Aranda-Regules, JM; Aguilar, I; Rivas Ruiz, F	Effect of ear acupuncture on pregnancy-related pain in the lower back and posterior pelvic girdle: a multicenter randomized clinical trial	Acta obstetricia et gynecologica Scandinavica	2019		98	10	1307â€1317	Cochrane Central Register of Controlled Trials (CENTRAL)	PUBMED 31034580	EMBASE 627955162				Journal Article; Multicenter Study; Randomized Controlled Trial; Research Support, Nonâ€U.S. Gov't	*auricular acupuncture; *low back pain; *pelvic girdle pain; *pregnancy; *primary medical care; Acupuncture, Ear; Adult; Article; Controlled study; Female; Human; Humans; Low Back Pain [*therapy]; Major clinical study; Midwife; Multicenter study; Obstetric procedure; Outcome assessment; Pain Management [*methods]; Pain Measurement; Pain intensity; Pelvic Pain [*therapy]; Physical disability; Preg…	10.1111/aogs.13635	https://www.cochranelibrary.com/central/doi/10.1002/central/CN-01956725/full	Complementary Medicine
CN-01159157	Pilot Evaluation of Auricular Acupressure in End-Stage Lung Cancer Patients	Strong, RA; Georges, JM; Connelly, CD	Pilot Evaluation of Auricular Acupressure in End-Stage Lung Cancer Patients	Journal of palliative medicine	2016		19	5	556â€558	Cochrane Central Register of Controlled Trials (CENTRAL)	PUBMED 26835562	EMBASE 610402283				Journal Article; Randomized Controlled Trial	*Vaccaria; *Vaccaria segetalis; *auricular acupuncture; *distress syndrome/th [Therapy]; *dyspnea/th [Therapy]; *end stage lung cancer; *lung cancer; *oxygen saturation; Acupressure; Article; Cancer Dyspnea Scale; Cancer palliative therapy; Cancer patient; Clinical article; Controlled study; Dyspnea; Feasibility Studies; Feasibility study; Hospice patient; Human; Humans; Lung Neoplasms; Lung func…	10.1089/jpm.2015.0347	https://www.cochranelibrary.com/central/doi/10.1002/central/CN-01159157/full	Complementary Medicine
CN-01014727	Auricular acupuncture for primary care treatment of low back pain and posterior pelvic pain in pregnancy: study protocol for a multicentre randomised placebo-controlled trial	Vas, J; Aranda-Regules, JM; Modesto, M; Aguilar, I; BarÃ³n-Crespo, M; Ramos-Monserrat, M; Quevedo-Carrasco, M; Rivas-Ruiz, F	Auricular acupuncture for primary care treatment of low back pain and posterior pelvic pain in pregnancy: study protocol for a multicentre randomised placebo-controlled trial	Trials	2014		15		288	Cochrane Central Register of Controlled Trials (CENTRAL)	PUBMED 25027493					Journal Article; Multicenter Study; Randomized Controlled Trial; Research Support, Nonâ€U.S. Gov't	Acupuncture Points; Acupuncture, Ear; Clinical Protocols; Disability Evaluation; Female; Humans; Low Back Pain [diagnosis, *therapy]; Pain Measurement; Pelvic Pain [diagnosis, *therapy]; Pregnancy; Pregnancy Complications [diagnosis, *therapy]; Primary Health Care; Quality of Life; Research Design; Spain; Surveys and Questionnaires; Time Factors; Treatment Outcome	10.1186/1745-6215-15-288	https://www.cochranelibrary.com/central/doi/10.1002/central/CN-01014727/full	Complementary Medicine; Pregnancy and Childbirth
CN-00865581	Exercise and Auricular Acupuncture for Chronic Low-back Pain: a Feasibility Randomized-controlled Trial	Hunter, RF; McDonough, SM; Bradbury, I; Liddle, SD; Walsh, DM; Dhamija, S; Glasgow, P; Gormley, G; McCann, SM; Park, J; Hurley, DA; Delitto, A; Baxter, GD	Exercise and Auricular Acupuncture for Chronic Low-back Pain: a Feasibility Randomized-controlled Trial	Clinical journal of pain	2012		28	3	259â€267	Cochrane Central Register of Controlled Trials (CENTRAL)	PUBMED 21753728					Journal Article; Randomized Controlled Trial; Research Support, Nonâ€U.S. Gov't	Acupuncture, Ear [*methods]; Adult; Back Pain [*therapy]; Chronic Disease; Cohort Studies; Disability Evaluation; Exercise Therapy [*methods]; Feasibility Studies; Female; Followâ€Up Studies; Humans; Male; Middle Aged; Pain Measurement; Patient Compliance; Quality of Life; Sample Size; Surveys and Questionnaires; Time Factors; Treatment Outcome	10.1097/AJP.0b013e3182274018	https://www.cochranelibrary.com/central/doi/10.1002/central/CN-00865581/full	Back and Neck; Complementary Medicine
CN-02389341	Effectiveness of electroacupuncture versus auricular acupuncture in breast cancer survivors with chronic musculoskeletal pain: the PEACE randomized clinical trial	Zhi, WI; Mao, JJ; Baser, RE; Li, SQ; Blinder, VS; Norton, L; Seidman, AD; Robson, ME; Bao, T	Effectiveness of electroacupuncture versus auricular acupuncture in breast cancer survivors with chronic musculoskeletal pain: the PEACE randomized clinical trial	Cancer research	2022		82	4 SUPPL		Cochrane Central Register of Controlled Trials (CENTRAL)		EMBASE 637629146				Journal: Conference Abstract	*auricular acupuncture; *breast cancer; *cancer survival; *cancer survivor; *electroacupuncture; *musculoskeletal pain; Adult; Brief Pain Inventory; Cancer diagnosis; Cancer patient; Cancer surgery; Chemotherapy; Comparative effectiveness; Conference abstract; Controlled study; Elbow; Female; Hormonal therapy; Human; Knee; Major clinical study; Pain intensity; Pain severity score; Patient history…	10.1158/1538-7445.SABCS21-P4-08-01	https://www.cochranelibrary.com/central/doi/10.1002/central/CN-02389341/full
CN-02332457	Auricular Neuromodulation for Mass Vagus Nerve Stimulation: insights From SOS COVID-19 a Multicentric, Randomized, Controlled, Double-Blind French Pilot Study	Rangon, C-M; Barruet, R; Mazouni, A; Le Cossec, C; Thevenin, S; Guillaume, J; Leguillier, T; Huysman, F; Luis, D	Auricular Neuromodulation for Mass Vagus Nerve Stimulation: insights From SOS COVID-19 a Multicentric, Randomized, Controlled, Double-Blind French Pilot Study	Frontiers in physiology	2021		12			Cochrane Central Register of Controlled Trials (CENTRAL)		EMBASE 635728205				Journal: Article	*auricular neuromodulation; *coronavirus disease 2019 /therapy; *neuromodulation; *vagus nerve stimulation; Adult; Aged; Article; Clinical article; Controlled study; Crossover procedure; Double blind procedure; Female; France; Frenchman; Hospital admission; Hospitalization; Human; Intensive care unit; Male; Mortality; Multicenter study; Patient transport; Respiratory failure; Sham procedure; Surv…	10.3389/fphys.2021.704599	https://www.cochranelibrary.com/central/doi/10.1002/central/CN-02332457/full
CN-01041582	Auricular acupuncture for primary care treatment of low back pain and posterior pelvic pain in pregnancy: study protocol for a multicentre randomised placebo-controlled trial	Vas, J; Aranda-Regules, JM; Modesto, M; Aguilar, I; Baron-Crespo, M; Ramos-Monserrat, M; Quevedo-Carrasco, M; Rivas-Ruiz, F	Auricular acupuncture for primary care treatment of low back pain and posterior pelvic pain in pregnancy: study protocol for a multicentre randomised placebo-controlled trial	Trials	2014		15	1		Cochrane Central Register of Controlled Trials (CENTRAL)		EMBASE 53251218				Journal: Article	*acupuncture; *low back pain/th [Therapy]; *pelvic pain/th [Therapy]; *pregnancy; *primary medical care; Adolescent; Adult; Article; Comparative study; Controlled study; Depression; Female; Follow up; Functional status; Goldberg Depression Inventory; Human; Major clinical study; Multicenter study (topic); Named inventories, questionnaires and rating scales; Obstetric procedure; Pain assessment; P…	10.1186/1745-6215-15-288	https://www.cochranelibrary.com/central/doi/10.1002/central/CN-01041582/full	Complementary Medicine
CN-01258159	Day-to-Day Changes of Auricular Point Acupressure to Manage Chronic Low Back Pain: a 29-day Randomized Controlled Study	Yeh, CH; Kwai-Ping Suen, L; Chien, LC; Margolis, L; Liang, Z; Glick, RM; Morone, NE	Day-to-Day Changes of Auricular Point Acupressure to Manage Chronic Low Back Pain: a 29-day Randomized Controlled Study	Pain medicine (Malden, Mass.)	2015		16	10	1857â€1869	Cochrane Central Register of Controlled Trials (CENTRAL)	PUBMED 25988270					Journal Article; Randomized Controlled Trial; Research Support, Nonâ€U.S. Gov't	Acupressure [*methods]; Acupuncture Points; Adult; Aged; Aged, 80 and over; Chronic Pain [*diagnosis, *therapy]; Ear Auricle; Female; Humans; Low Back Pain [*diagnosis, *therapy]; Male; Middle Aged; Pain Measurement; Treatment Outcome; Young Adult	10.1111/pme.12789	https://www.cochranelibrary.com/central/doi/10.1002/central/CN-01258159/full	Complementary Medicine; Back and Neck
CN-01610112	The effect of auriculotherapy on labor pain, length of active phase and episiotomy rate among reproductive aged women	Abedi, P; Rastegar, H; Valiani, M; Saadati, N	The effect of auriculotherapy on labor pain, length of active phase and episiotomy rate among reproductive aged women	Journal of family and reproductive health	2017		11	4	185â€190	Cochrane Central Register of Controlled Trials (CENTRAL)		EMBASE 622536629				Journal: Article	*auricular acupuncture; *episiotomy; *labor pain /therapy; *length of active phase; *parameters concerning the fetus, newborn and pregnancy; *reproduction; Adult; Apgar score; Article; Controlled study; Female; Gestational age; Hospital care; Human; Major clinical study; Pain intensity; Postpartum hemorrhage; Questionnaire; Randomized controlled trial; Respiratory distress; Uterus contraction; Va…		https://www.cochranelibrary.com/central/doi/10.1002/central/CN-01610112/full
CN-02178718	Effect of acupuncture on the prevention of nausea and vomiting after laparoscopic cholecystectomy: a randomized clinical trial	Miranda, LE; Filho, LDFMES; Siqueira, ACBD; Miranda, AC; Rocha, BRCB; Lima, IVPD; Silva, VSGD; Lima, DLD; Naspollini, H	Effect of acupuncture on the prevention of nausea and vomiting after laparoscopic cholecystectomy: a randomized clinical trial	Brazilian Journal of Anesthesiology	2020					Cochrane Central Register of Controlled Trials (CENTRAL)		EMBASE 2007621524				Journal: Article in Press	*auricular acupuncture; *laparoscopic cholecystectomy; *postoperative nausea and vomiting; Adjuvant chemotherapy; Adult; Anesthesia induction; Article; Cancer surgery; Clinical trial; Controlled study; Female; Human; Incidence; Major clinical study; Male; Postoperative period; Prevention; Prospective study; Randomized controlled trial; Surgery	10.1016/j.bjan.2019.08.001	https://www.cochranelibrary.com/central/doi/10.1002/central/CN-02178718/full	Complementary Medicine
CN-02291530	Effect of reducing abdominal obesity on low back pain in post natal women	Adel, HE; Abd El Aziz, KS; Abbassy, AH; Yousef, AM	Effect of reducing abdominal obesity on low back pain in post natal women	Turkish journal of physiotherapy and rehabilitation	2021		32	3	9279â€9286	Cochrane Central Register of Controlled Trials (CENTRAL)		EMBASE 2013625945				Journal: Article	*abdominal obesity; *low back pain; *postnatal care; Abdominal fat; Abdominal wall musculature; Adult; Article; Auricular acupuncture; Body mass; Breast feeding; Cesarean section; Clinical article; Controlled study; Female; Focused ultrasound therapy; Functional disease; Human; Informed consent; Job performance; Low calorie diet; Lumbar region; Obesity management; Oswestry Disability Index; Outpa…		https://www.cochranelibrary.com/central/doi/10.1002/central/CN-02291530/full	Pregnancy and Childbirth
CN-00687466	Postoperative pain relief in infants undergoing myringotomy and tube placement: comparison of a novel regional anesthetic block to intranasal fentanyl--a pilot analysis	Voronov, P; Tobin, MJ; Billings, K; CotÃ©, CJ; Iyer, A; Suresh, S	Postoperative pain relief in infants undergoing myringotomy and tube placement: comparison of a novel regional anesthetic block to intranasal fentanyl--a pilot analysis	Paediatric anaesthesia	2008		18	12	1196â€1201	Cochrane Central Register of Controlled Trials (CENTRAL)	PUBMED 19076574	EMBASE 352592685				Comparative Study; Journal Article; Randomized Controlled Trial	*fentanyl/ct [Clinical Trial]; *fentanyl/dt [Drug Therapy]; *fentanyl/na [Intranasal Drug Administration]; *myringotomy; *pain/co [Complication]; *pain/dt [Drug Therapy]; *regional anesthesia; Analgesia; Analgesic agent/ae [Adverse Drug Reaction]; Analgesic agent/ct [Clinical Trial]; Analgesic agent/dt [Drug Therapy]; Analgesics, Opioid [administration & dosage, *therapeutic use]; Anesthesia, Con…	10.1111/j.1460-9592.2008.02789.x	https://www.cochranelibrary.com/central/doi/10.1002/central/CN-00687466/full	ENT; Pain, Palliative and Supportive Care
CN-02307462	Jackson Pediatric Acupressure for Opioid Tapering	NCT05025384,	Jackson Pediatric Acupressure for Opioid Tapering	https://clinicaltrials.gov/show/NCT05025384	2021					Cochrane Central Register of Controlled Trials (CENTRAL)			CTgov NCT05025384				Substance Withdrawal Syndrome		https://www.cochranelibrary.com/central/doi/10.1002/central/CN-02307462/full	Complementary Medicine
CN-02376218	Effectiveness of Acupuncture for Pain Control after Cesarean Delivery: a Randomized Clinical Trial	Usichenko, TI; Henkel, BJ; Klausenitz, C; Hesse, T; Pierdant, G; Cummings, M; Hahnenkamp, K	Effectiveness of Acupuncture for Pain Control after Cesarean Delivery: a Randomized Clinical Trial	JAMA network open	2022					Cochrane Central Register of Controlled Trials (CENTRAL)	PUBMED 35226080	EMBASE 637424443				Journal: Article in Press	*acupuncture; *cesarean section; *postoperative analgesia; Adult; Article; Clinical trial; Controlled study; Eligibility criteria; Female; Foley balloon catheter; Germany; Health care quality; Human; Major clinical study; Needle; Outcome assessment; Pain intensity; Patient satisfaction; Randomization; Randomized controlled trial; Rating scale; Risk factor; Single blind procedure; Spinal anesthesi…	10.1001/jamanetworkopen.2022.0517	https://www.cochranelibrary.com/central/doi/10.1002/central/CN-02376218/full
CN-02032738	Auriculotherapy for Osteoarthritis Knee	NCT02352636,	Auriculotherapy for Osteoarthritis Knee	https://clinicaltrials.gov/show/NCT02352636	2015					Cochrane Central Register of Controlled Trials (CENTRAL)			CTgov NCT02352636				Osteoarthritis; Osteoarthritis, Knee		https://www.cochranelibrary.com/central/doi/10.1002/central/CN-02032738/full
21081772	Acupuncture in critically ill patients improves delayed gastric emptying: a randomized controlled trial	Pfab F, Winhard M, Nowak-Machen M, Napadow V, Irnich D, Pawlik M, Bein T, Hansen E.	Anesth Analg. 2011 Jan;112(1):150-5. doi: 10.1213/ANE.0b013e3181fdfac8. Epub 2010 Nov 16.	Pfab F	Anesth Analg	2011	2010-11-18	PMC3133450	NIHMS306448	10.1213/ANE.0b013e3181fdfac8
22459647	Electroacupuncture reduces the dose of midazolam monitored by the bispectral index in critically ill patients with mechanical ventilation: an exploratory study	Zheng X, Meng JB, Fang Q.	Acupunct Med. 2012 Jun;30(2):78-84. doi: 10.1136/acupmed-2011-010095. Epub 2012 Mar 29.	Zheng X	Acupunct Med	2012	2012-03-31			10.1136/acupmed-2011-010095
11040556	Meridian therapy: current research and implications for critical care	Sutherland JA.	AACN Clin Issues. 2000 Feb;11(1):97-104. doi: 10.1097/00044067-200002000-00011.	Sutherland JA	AACN Clin Issues	2000	2000-10-21			10.1097/00044067-200002000-00011
18356793	Surface electrostimulation of acupuncture points for sedation of critically ill patients in the intensive care unit--a pilot study	Nayak S, Wenstone R, Jones A, Nolan J, Strong A, Carson J.	Acupunct Med. 2008 Mar;26(1):1-7. doi: 10.1136/aim.26.1.1.	Nayak S	Acupunct Med	2008	2008-03-22			10.1136/aim.26.1.1
33362894	Overcoming Barriers in Clinical Acupuncture Research: Translating Clinical Practice into Fundamental Science	Schnyer RN, Hullender Rubin L.	Med Acupunct. 2020 Dec 1;32(6):388-390. doi: 10.1089/acu.2020.1479. Epub 2020 Dec 16.	Schnyer RN	Med Acupunct	2020	2020-12-28	PMC7755840		10.1089/acu.2020.1479
32188215	Effect of transcutaneous electroacupuncture at Neiguan (PC 6) on refractory vomiting in patients in intensive care unit	Beno T B, Carine CS, Bastian N, Bernard V, Michel M, Pierre C, Stein S.	J Tradit Chin Med. 2017 Aug;37(4):554-557.	Beno T B	J Tradit Chin Med	2017	2020-03-20
22391336	The effectiveness of valerian acupressure on the sleep of ICU patients: a randomized clinical trial	Chen JH, Chao YH, Lu SF, Shiung TF, Chao YF.	Int J Nurs Stud. 2012 Aug;49(8):913-20. doi: 10.1016/j.ijnurstu.2012.02.012. Epub 2012 Mar 3.	Chen JH	Int J Nurs Stud	2012	2012-03-07			10.1016/j.ijnurstu.2012.02.012
29574085	Combined measurement of plasma cystatin C and low-density lipoprotein cholesterol: A valuable tool for evaluating progressive supranuclear palsy	Weng R, Wei X, Yu B, Zhu S, Yang X, Xie F, Zhang M, Jiang Y, Feng ZP, Sun HS, Xia Y, Jin K, Chan P, Wang Q, Gao X.	Parkinsonism Relat Disord. 2018 Jul;52:37-42. doi: 10.1016/j.parkreldis.2018.03.014. Epub 2018 Mar 19.	Weng R	Parkinsonism Relat Disord	2018	2018-03-26			10.1016/j.parkreldis.2018.03.014
30304047	Unilateral electrical stimulation of the heart 7 acupuncture point to prevent emergence agitation in children: A prospective, double-blinded, randomized clinical trial	Nakamura N, Mihara T, Hijikata T, Goto T, Ka K.	PLoS One. 2018 Oct 10;13(10):e0204533. doi: 10.1371/journal.pone.0204533. eCollection 2018.	Nakamura N	PLoS One	2018	2018-10-11	PMC6179240		10.1371/journal.pone.0204533
30762782	Clinical efficacy and safety of thread-embedding acupuncture for treatment of the sequelae of Bell's palsy: A protocol for a patient-assessor blinded, randomized, controlled, parallel clinical trial	Goo B, Jeong SM, Kim JU, Park YC, Seo BK, Baek YH, Yook TH, Nam SS.	Medicine (Baltimore). 2019 Feb;98(7):e14508. doi: 10.1097/MD.0000000000014508.	Goo B	Medicine (Baltimore)	2019	2019-02-15	PMC6408039		10.1097/MD.0000000000014508
25346229	Genomewide analysis of rat periaqueductal gray-dorsal horn reveals time-, region- and frequency-specific mRNA expression changes in response to electroacupuncture stimulation	Wang K, Xiang XH, Qiao N, Qi JY, Lin LB, Zhang R, Shou XJ, Ping XJ, Han JS, Han JD, Zhao GP, Cui CL.	Sci Rep. 2014 Oct 27;4:6713. doi: 10.1038/srep06713.	Wang K	Sci Rep	2014	2014-10-28	PMC4209446		10.1038/srep06713
17186729	[Clinical monitoring of tissue oxygen pressure on acupoint Zusanli (ST36) of patients in critical condition]	Deng J, Wang MM, Shen ZH.	Zhongguo Zhong Xi Yi Jie He Za Zhi. 2006 Nov;26(11):995-7.	Deng J	Zhongguo Zhong Xi Yi Jie He Za Zhi	2006	2006-12-26
CN-00771387	Acupuncture in critically ill patients improves delayed gastric emptying: a randomized controlled trial	Pfab, F; Winhard, M; Nowak-Machen, M; Napadow, V; Irnich, D; Pawlik, M; Bein, T; Hansen, E	Acupuncture in critically ill patients improves delayed gastric emptying: a randomized controlled trial	Anesthesia and analgesia	2011		112	1	150â€155	Cochrane Central Register of Controlled Trials (CENTRAL)	PUBMED 21081772					Comparative Study; Journal Article; Randomized Controlled Trial; Research Support, Nonâ€U.S. Gov't	Acupuncture Therapy [*methods]; Adult; Critical Illness [*therapy]; Enteral Nutrition [adverse effects, *methods]; Female; Gastric Emptying [physiology]; Humans; Male; Middle Aged; Prospective Studies; Singleâ€Blind Method; Time Factors; Treatment Outcome	10.1213/ANE.0b013e3181fdfac8	https://www.cochranelibrary.com/central/doi/10.1002/central/CN-00771387/full	Complementary Medicine; Gut
CN-00913181	The effectiveness of valerian acupressure on the sleep of ICU patients: a randomized clinical trial	Chen, JH; Chao, YH; Lu, SF; Shiung, TF; Chao, YF	The effectiveness of valerian acupressure on the sleep of ICU patients: a randomized clinical trial	International journal of nursing studies	2012		49	8	913â€920	Cochrane Central Register of Controlled Trials (CENTRAL)	PUBMED 22391336					Journal Article; Randomized Controlled Trial; Research Support, Nonâ€U.S. Gov't	Actigraphy; Acupressure [*methods]; Aged; Aromatherapy; Critical Illness; Female; Humans; Intensive Care Units; Male; Oils, Volatile [*therapeutic use]; Sleep Wake Disorders [*therapy]; Taiwan; Valerian	10.1016/j.ijnurstu.2012.02.012	https://www.cochranelibrary.com/central/doi/10.1002/central/CN-00913181/full	Complementary Medicine; Emergency and Critical Care
CN-01049228	Electroacupuncture decreases the urinary bladder pressure in patients with acute gastrointestinal injury	Yu, HJ; Zhu, JG; Shen, P; Shi, LH; Shi, YC; Chen, F	Electroacupuncture decreases the urinary bladder pressure in patients with acute gastrointestinal injury	Genetics and molecular research	2015		14	1	34â€39	Cochrane Central Register of Controlled Trials (CENTRAL)		EMBASE 601388296				Journal: Article	*acute disease; *bladder pressure; *electroacupuncture; *gastrointestinal disease; Acute pancreatitis; Adult; Article; China; Clinical article; Controlled study; Creatinine blood level; Creatinine/ec [Endogenous Compound]; Critically ill patient; Enteric feeding; Female; Gastrointestinal motility; Human; Intensive care; Intestine perforation/su [Surgery]; Male; Medical device; Nutritional support…	10.4238/2015.January.15.5	https://www.cochranelibrary.com/central/doi/10.1002/central/CN-01049228/full
CN-01707219	Clinical efficacy and safety of thread-embedding acupuncture for treatment of the sequelae of Bell's palsy: a protocol for a patient-assessor blinded, randomized, controlled, parallel clinical trial	Goo, B; Jeong, SM; Kim, JU; Park, YC; Seo, BK; Baek, YH; Yook, TH; Nam, SS	Clinical efficacy and safety of thread-embedding acupuncture for treatment of the sequelae of Bell's palsy: a protocol for a patient-assessor blinded, randomized, controlled, parallel clinical trial	Medicine	2019		98	7	e14508	Cochrane Central Register of Controlled Trials (CENTRAL)	PUBMED 30762782					Journal Article; Randomized Controlled Trial	Acupuncture Therapy [*methods]; Adolescent; Adult; Aged; Bell Palsy [*therapy]; Female; Humans; Male; Middle Aged; Patient Satisfaction; Research Design; Severity of Illness Index; Singleâ€Blind Method; Young Adult	10.1097/MD.0000000000014508	https://www.cochranelibrary.com/central/doi/10.1002/central/CN-01707219/full	Neuromuscular; Complementary Medicine
CN-01899667	Clinical study of traditional Chinese medicine acupuncture and moxibustion combined with early enteral nutrition to improve early rehabilitation and prognosis of severe patients	ChiCTR1800014549,	Clinical study of traditional Chinese medicine acupuncture and moxibustion combined with early enteral nutrition to improve early rehabilitation and prognosis of severe patients	https://trialsearch.who.int/Trial2.aspx?TrialID=ChiCTR1800014549	2018					Cochrane Central Register of Controlled Trials (CENTRAL)					ICTRP ChiCTR1800014549				https://www.cochranelibrary.com/central/doi/10.1002/central/CN-01899667/full	Complementary Medicine
CN-01340626	Comparing the effects of acupuncture and pharmacologic therapies on delayed gastric emptying: a prospective, block-randomized, single-blinded, parallel clinical trial	Bashar, FR; Khoshraftar, E; Tahmasebi, R; Hajiesmaeili, MR; Seifi, S; Sedaghat, A; Vahedian-Azimi, A; Forooghirad, H; Dabbagh, A	Comparing the effects of acupuncture and pharmacologic therapies on delayed gastric emptying: a prospective, block-randomized, single-blinded, parallel clinical trial	Iranian Red Crescent medical journal	2017		19	2		Cochrane Central Register of Controlled Trials (CENTRAL)		EMBASE 614599155				Journal: Article	*acupuncture; *stomach emptying /therapy; APACHE; Adult; Analgesia; Article; Clinical article; Controlled study; Diastolic blood pressure; Duodenogastric reflux; Enteric feeding; Female; Human; Male; Middle aged; Nasogastric tube; Parallel design; Postoperative vomiting; Prospective study; Ramsay Sedation Scale; Randomized controlled trial; Single blind procedure; Stomach paresis /drug therapy; S…	10.5812/ircmj.32772	https://www.cochranelibrary.com/central/doi/10.1002/central/CN-01340626/full	Neuromuscular; Complementary Medicine
22391336	The effectiveness of valerian acupressure on the sleep of ICU patients: a randomized clinical trial	Chen JH, Chao YH, Lu SF, Shiung TF, Chao YF.	Int J Nurs Stud. 2012 Aug;49(8):913-20. doi: 10.1016/j.ijnurstu.2012.02.012. Epub 2012 Mar 3.	Chen JH	Int J Nurs Stud	2012	2012-03-07			10.1016/j.ijnurstu.2012.02.012
12024072	Acupuncture. A useful complement of anesthesia?	Akça O, Sessler DI.	Minerva Anestesiol. 2002 Apr;68(4):147-51.	Akça O	Minerva Anestesiol	2002	2002-05-25
33565409	[Electroacupuncture in the treatment of acute gastrointestinal injury in patients with severe traumatic brain injury: a prospective randomized controlled trial]	Xing X, Jiang R, Lei S, Xu Q, Zhu M, Zhi Y, Xia G, Huang L, Mao S, Chen Z, Feng D.	Zhonghua Wei Zhong Bing Ji Jiu Yi Xue. 2021 Jan;33(1):95-99. doi: 10.3760/cma.j.cn121430-20200804-00562.	Xing X	Zhonghua Wei Zhong Bing Ji Jiu Yi Xue	2021	2021-02-10			10.3760/cma.j.cn121430-20200804-00562
34967368	The effects of electroacupuncture and laser acupuncture therapy for patients with major trauma: A study protocol	Liu CT, Hsieh TM, Shih FY, Lai WH, Hsieh CH, Wu BY, Chen YH.	Medicine (Baltimore). 2021 Dec 30;100(52):e28367. doi: 10.1097/MD.0000000000028367.	Liu CT	Medicine (Baltimore)	2021	2021-12-30	PMC8718240		10.1097/MD.0000000000028367
33635263	Acupoint Catgut Embedding Reduces Insulin Resistance in Diabetic Patients Undergoing Open Cardiac Surgery	Zhang Y, Gong H, Zhan B, Chen S.	Heart Surg Forum. 2021 Jan 20;24(1):E060-E064. doi: 10.1532/hsf.3331.	Zhang Y	Heart Surg Forum	2021	2021-02-26			10.1532/hsf.3331
28569130	Meta-Analysis of Electroacupuncture in Cardiac Anesthesia and Intensive Care	Asmussen S, Przkora R, Maybauer DM, Fraser JF, Sanfilippo F, Jennings K, Adamzik M, Maybauer MO.	J Intensive Care Med. 2019 Aug;34(8):652-661. doi: 10.1177/0885066617708558. Epub 2017 Jun 1.	Asmussen S	J Intensive Care Med	2019	2017-06-02			10.1177/0885066617708558
33788484	[Effect of early acupoint electrical stimulation on lower limb muscle strength in patients with septic shock]	Wang SL, Zhu J, Zhao ZG, Liu H, Ni HB, Hu XX.	Zhongguo Zhen Jiu. 2020 Nov 12;40(11):1173-7. doi: 10.13703/j.0255-2930.20191022-0005.	Wang SL	Zhongguo Zhen Jiu	2020	2021-03-31			10.13703/j.0255-2930.20191022-0005
31504630	Moxibustion-Induced Burns in a Burn Unit in Northeast China: An 8-Year Retrospective Analysis	Zhao JC, Shi K, Xue Y, Hong L, Yu JA.	J Burn Care Res. 2020 Jan 30;41(1):184-189. doi: 10.1093/jbcr/irz151.	Zhao JC	J Burn Care Res	2020	2019-09-11			10.1093/jbcr/irz151
31544375	[Effect of ultrasound-guided acupoint electrical stimulation on diaphragmatic dysfunction associated with mechanical ventilation]	Liu JY, Hu XX, Guo LZ.	Zhongguo Zhen Jiu. 2019 Sep 12;39(9):913-7. doi: 10.13703/j.0255-2930.2019.09.001.	Liu JY	Zhongguo Zhen Jiu	2019	2019-09-24			10.13703/j.0255-2930.2019.09.001
32953567	Early intervention combining Chinese and Western medicine in traumatic brain injury with diffuse axonal injury: A report of three cases	Wu SY, Wen KY, Chou HC, Chiu SM, Hou YC, Chang YY.	J Tradit Complement Med. 2020 Mar 4;10(5):504-510. doi: 10.1016/j.jtcme.2020.02.012. eCollection 2020 Sep.	Wu SY	J Tradit Complement Med	2020	2020-09-21	PMC7484950		10.1016/j.jtcme.2020.02.012
28440663	Acupuncture for Pain and Nausea in the Intensive Care Unit: A Feasibility Study in a Public Safety Net Hospital	Feeney C, Bruns E, LeCompte G, Forati A, Chen T, Matecki A.	J Altern Complement Med. 2017 Dec;23(12):996-1004. doi: 10.1089/acm.2016.0323. Epub 2017 Apr 25.	Feeney C	J Altern Complement Med	2017	2017-04-26			10.1089/acm.2016.0323
32270631	[Transcutaneous electrical acupoint stimulation for early enteral nutrition tolerance in patients with sepsis of gastrointestinal dysfunction: a multi-center randomized controlled trial]	Liu H, Zhu J, Ni HB, Hu XX.	Zhongguo Zhen Jiu. 2020 Mar 12;40(3):229-33. doi: 10.13703/j.0255-2930.20190426-0003.	Liu H	Zhongguo Zhen Jiu	2020	2020-04-10			10.13703/j.0255-2930.20190426-0003
30002000	Effect of electroacupuncture at ST36 on the intestinal mucosal mechanical barrier and expression of occludin in a rat model of sepsis	Zhang Z, Shi Y, Cai D, Jin S, Zhu C, Shen Y, Feng W, Jiang R, Wang L.	Acupunct Med. 2018 Oct;36(5):333-338. doi: 10.1136/acupmed-2016-011187. Epub 2018 Jul 12.	Zhang Z	Acupunct Med	2018	2018-07-14			10.1136/acupmed-2016-011187
29231293	[Electroacupuncture for severe acute pancreatitis accompanied with paralytic ileus:a randomized controlled trial]	Li J, Zhao Y, Wen Q, Xue Q, Lv J, Li N.	Zhongguo Zhen Jiu. 2016 Nov 12;36(11):1126-1130. doi: 10.13703/j.0255-2930.2016.11.002.	Li J	Zhongguo Zhen Jiu	2016	2017-12-13			10.13703/j.0255-2930.2016.11.002
31888744	Effects of perioperative transcutaneous electrical acupoint stimulation on monocytic HLA-DR expression in patients undergoing coronary artery bypass grafting with cardiopulmonary bypass: study protocol for a double-blind randomized controlled trial	Chen WT, Wei JF, Wang L, Zhang DW, Tang W, Wang J, Yong Y, Wang J, Zhou YL, Yuan L, Fu GQ, Wang S, Song JG.	Trials. 2019 Dec 30;20(1):789. doi: 10.1186/s13063-019-3889-z.	Chen WT	Trials	2019	2020-01-01	PMC6937832		10.1186/s13063-019-3889-z
28231740	Acupuncture and Traditional Herbal Medicine Therapy Prevent Deliriumin Patients with Cardiovascular Disease in Intensive Care Units	Matsumoto-Miyazaki J, Ushikoshi H, Miyata S, Miyazaki N, Nawa T, Okada H, Ojio S, Ogura S, Minatoguchi S.	Am J Chin Med. 2017;45(2):255-268. doi: 10.1142/S0192415X17500161. Epub 2017 Feb 23.	Matsumoto-Miyazaki J	Am J Chin Med	2017	2017-02-25			10.1142/S0192415X17500161
30036691	Transcutaneous Electrical Nerve Stimulation at the Acupuncture Points to Relieve Pain of Patients Under Mechanical Ventilation: A Randomized Controlled Study	AminiSaman J, Mohammadi S, Karimpour H, Hemmatpour B, Sharifi H, Kawyannejad R.	J Acupunct Meridian Stud. 2018 Oct;11(5):290-295. doi: 10.1016/j.jams.2018.06.008. Epub 2018 Jul 20.	AminiSaman J	J Acupunct Meridian Stud	2018	2018-07-24			10.1016/j.jams.2018.06.008
32188215	Effect of transcutaneous electroacupuncture at Neiguan (PC 6) on refractory vomiting in patients in intensive care unit	Beno T B, Carine CS, Bastian N, Bernard V, Michel M, Pierre C, Stein S.	J Tradit Chin Med. 2017 Aug;37(4):554-557.	Beno T B	J Tradit Chin Med	2017	2020-03-20
27236884	[Analgesic and Sedative Effect of Acupuncture Combined with Medicine on Patients Undergiong Cardiac Surgery]	Yu HJ, Xu XQ, Xu SA, Xu Jun, Cao WZ.	Zhongguo Zhong Xi Yi Jie He Za Zhi. 2016 Mar;36(3):289-93.	Yu HJ	Zhongguo Zhong Xi Yi Jie He Za Zhi	2016	2016-05-31
29473354	[Clinical observation on severe acute pancreatitis treated with electroacupuncture at Dachangshu (BL 25) and Shangjuxu (ST 37) combined with ulinastatin]	Zhao L, Li X, Shi Z.	Zhongguo Zhen Jiu. 2018 Feb 12;38(2):132-6. doi: 10.13703/j.0255-2930.2018.02.005.	Zhao L	Zhongguo Zhen Jiu	2018	2018-02-24			10.13703/j.0255-2930.2018.02.005
21081772	Acupuncture in critically ill patients improves delayed gastric emptying: a randomized controlled trial	Pfab F, Winhard M, Nowak-Machen M, Napadow V, Irnich D, Pawlik M, Bein T, Hansen E.	Anesth Analg. 2011 Jan;112(1):150-5. doi: 10.1213/ANE.0b013e3181fdfac8. Epub 2010 Nov 16.	Pfab F	Anesth Analg	2011	2010-11-18	PMC3133450	NIHMS306448	10.1213/ANE.0b013e3181fdfac8
29843761	Efficacy and safety of electro-acupuncture treatment in improving the consciousness of patients with traumatic brain injury: study protocol for a randomized controlled trial	Liu J, Xue X, Wu Y, Yang C, Li N, Li H.	Trials. 2018 May 29;19(1):296. doi: 10.1186/s13063-018-2687-3.	Liu J	Trials	2018	2018-05-31	PMC5975471		10.1186/s13063-018-2687-3
30514358	Effect of dual-acupoint and single-acupoint electric stimulation on postoperative outcomes in elderly patients subjected to gastrointestinal surgery: study protocol for a randomized controlled trial	Lu ZH, Dong HL, Huang-Fu JW, Fan XJ, Zhao WX, Min S, Zhang W, Liu MF, Wang YH, Wang LN, Xiong LZ.	Trials. 2018 Dec 4;19(1):669. doi: 10.1186/s13063-018-3052-2.	Lu ZH	Trials	2018	2018-12-06	PMC6280525		10.1186/s13063-018-3052-2
24672936	[Effect of acupuncture on acute left heart failure by PiCCO technique]	Xiao QS, Zhang B, Ma MY, Deng MH, Yang YZ.	Zhongguo Zhong Xi Yi Jie He Za Zhi. 2014 Feb;34(2):149-52.	Xiao QS	Zhongguo Zhong Xi Yi Jie He Za Zhi	2014	2014-03-29
24396760	Neiguan and jianshi acupoint stimulation AIDS hemodynamic stability in a cervical cord trauma patient	Adhikari ST, Suliman Al-Nabi MJ, Suri N, Khan RM, Kaul NK.	Arch Trauma Res. 2012 Fall;1(3):123-5. doi: 10.5812/atr.8009. Epub 2012 Oct 14.	Adhikari ST	Arch Trauma Res	2012	2014-01-08	PMC3876545		10.5812/atr.8009
25522743	Immediate effect of three different electroacupuncture protocols on fasting blood glucose in obese patients: a pilot study	Belivani M, Lundeberg T, Cummings M, Dimitroula C, Belivani N, Vasilakos D, Hatzitolios A.	Acupunct Med. 2015 Apr;33(2):110-4. doi: 10.1136/acupmed-2014-010662. Epub 2014 Dec 18.	Belivani M	Acupunct Med	2015	2014-12-20			10.1136/acupmed-2014-010662
22380768	Cardioprotective effect of transcutaneous electric acupoint stimulation in the pediatric cardiac patients: a randomized controlled clinical trial	Ni X, Xie Y, Wang Q, Zhong H, Chen M, Wang F, Xiong L.	Paediatr Anaesth. 2012 Aug;22(8):805-11. doi: 10.1111/j.1460-9592.2012.03822.x. Epub 2012 Mar 2.	Ni X	Paediatr Anaesth	2012	2012-03-03			10.1111/j.1460-9592.2012.03822.x
18356793	Surface electrostimulation of acupuncture points for sedation of critically ill patients in the intensive care unit--a pilot study	Nayak S, Wenstone R, Jones A, Nolan J, Strong A, Carson J.	Acupunct Med. 2008 Mar;26(1):1-7. doi: 10.1136/aim.26.1.1.	Nayak S	Acupunct Med	2008	2008-03-22			10.1136/aim.26.1.1
35508860	Electroacupuncture in Treatment of Acute Gastrointestinal Injury in Patients with Severe Traumatic Brain Injury: A Multicenter Randomized Controlled Trial	Xing X, Jiang RL, Lei S, Zhi YH, Zhu MF, Huang LQ, Hu MH, Lu J, Fang K, Wang QY.	Chin J Integr Med. 2022 May 4. doi: 10.1007/s11655-022-3670-0. Online ahead of print.	Xing X	Chin J Integr Med	2022	2022-05-04			10.1007/s11655-022-3670-0
22459647	Electroacupuncture reduces the dose of midazolam monitored by the bispectral index in critically ill patients with mechanical ventilation: an exploratory study	Zheng X, Meng JB, Fang Q.	Acupunct Med. 2012 Jun;30(2):78-84. doi: 10.1136/acupmed-2011-010095. Epub 2012 Mar 29.	Zheng X	Acupunct Med	2012	2012-03-31			10.1136/acupmed-2011-010095
24684106	[Post-operative management for 86 cases of heart valve replacement surgery patients undergoing transcutaneous electrical acupoint stimulation combined with general anesthesia]	Zhou WX, Xu JJ, Wu YY, Chi H, Chen TY, Ge W, Zhou J.	Zhen Ci Yan Jiu. 2014 Feb;39(1):16-9.	Zhou WX	Zhen Ci Yan Jiu	2014	2014-04-02
26380438	[Effect of Acupuncture on Prognosis and Immune Function of Sepsis Patients]	Xiao QS, Ma MY, Zhang XS, Deng MH, Yang Yan Z.	Zhongguo Zhong Xi Yi Jie He Za Zhi. 2015 Jul;35(7):783-6.	Xiao QS	Zhongguo Zhong Xi Yi Jie He Za Zhi	2015	2015-09-19
21038648	[Effect of Chinese medicine intestine adjusting therapy on patients with respiratory failure caused by acute exacerbation of chronic obstructive pulmonary disease and undergoing noninvasive ventilation]	Han Y, Zhang Y, Xie DP.	Zhongguo Zhong Xi Yi Jie He Za Zhi. 2010 Aug;30(8):814-8.	Han Y	Zhongguo Zhong Xi Yi Jie He Za Zhi	2010	2010-11-03
CN-01156486	Effect observation of Danhong acupoint injection for preventing ICU patients from DVT	Guo, JS	Effect observation of Danhong acupoint injection for preventing ICU patients from DVT	Hebei medical journal [he bei yi yao]	2012		34	16	2536	Cochrane Central Register of Controlled Trials (CENTRAL)									https://www.cochranelibrary.com/central/doi/10.1002/central/CN-01156486/full	Complementary Medicine
CN-02343641	Efficacy of Acupuncture Combined with Rehabilitation Training for Intensive Care Unit-Acquired Muscle Weakness: A Protocol for a Randomized, Sham-Procedure-Controlled Clinical Trial	Shou, Y; Jin, W; Zhuang, L; Xue, C; Hu, L; Xu, S; Zhang, K; Jiang, H; Liu, P; Zhang, B	Efficacy of Acupuncture Combined with Rehabilitation Training for Intensive Care Unit-Acquired Muscle Weakness: A Protocol for a Randomized, Sham-Procedure-Controlled Clinical Trial	Evidence-based Complementary and Alternative Medicine	2021		2021			Cochrane Central Register of Controlled Trials (CENTRAL)		EMBASE 2015441459				Journal: Article	*biguan acupoint; *intensive care unit; *muscle weakness; *sham procedure; Adult; Article; Artificial ventilation; Barthel index; Clinical trial; Comparative effectiveness; Controlled study; Female; Human; Jianyu acupoint; Major clinical study; Male; Medical research; Muscle thickness; Quchi acupoint; Randomized controlled trial; Rectus femoris muscle; Rehabilitation; Side effect; Single blind pr…	10.1155/2021/3539651	https://www.cochranelibrary.com/central/doi/10.1002/central/CN-02343641/full	Complementary Medicine
CN-01610645	Efficacy and safety of electro-acupuncture treatment in improving the consciousness of patients with traumatic brain injury: study protocol for a randomized controlled trial	Liu, J; Xue, X; Wu, Y; Yang, C; Li, N; Li, H	Efficacy and safety of electro-acupuncture treatment in improving the consciousness of patients with traumatic brain injury: study protocol for a randomized controlled trial	Trials	2018		19	1		Cochrane Central Register of Controlled Trials (CENTRAL)	PUBMED 29843761	EMBASE 622334179				Journal: Article	*consciousness; *electroacupuncture; *traumatic brain injury; Acupuncture point; Adult; Aged; Article; Barthel index; Coma /complication; Controlled study; Glasgow coma scale; Human; Intensive care unit; Length of stay; Major clinical study; Mismatch negativity; Neiguan acupoint; Randomized controlled trial; Shuigou acupoint; Vital sign	10.1186/s13063-018-2687-3	https://www.cochranelibrary.com/central/doi/10.1002/central/CN-01610645/full	Complementary Medicine
CN-00913181	The effectiveness of valerian acupressure on the sleep of ICU patients: a randomized clinical trial	Chen, JH; Chao, YH; Lu, SF; Shiung, TF; Chao, YF	The effectiveness of valerian acupressure on the sleep of ICU patients: a randomized clinical trial	International journal of nursing studies	2012		49	8	913â€920	Cochrane Central Register of Controlled Trials (CENTRAL)	PUBMED 22391336					Journal Article; Randomized Controlled Trial; Research Support, Nonâ€U.S. Gov't	Actigraphy; Acupressure [*methods]; Aged; Aromatherapy; Critical Illness; Female; Humans; Intensive Care Units; Male; Oils, Volatile [*therapeutic use]; Sleep Wake Disorders [*therapy]; Taiwan; Valerian	10.1016/j.ijnurstu.2012.02.012	https://www.cochranelibrary.com/central/doi/10.1002/central/CN-00913181/full	Complementary Medicine; Emergency and Critical Care
CN-02360756	The effects of electroacupuncture and laser acupuncture therapy for patients with major trauma A study protocol	Liu, C-T; Hsieh, T-M; Shih, F-Y; Lai, W-H; Hsieh, C-H; Wu, B-Y; Chen, Y-H	The effects of electroacupuncture and laser acupuncture therapy for patients with major trauma A study protocol	Medicine (United States)	2021		100	52		Cochrane Central Register of Controlled Trials (CENTRAL)	PUBMED 34967368	EMBASE 2016443319				Journal: Article	*acupuncture; *electroacupuncture; *injury /therapy; *laser therapy; *therapy effect; Acupuncture point; Adult; Article; Autonomic nervous system; Chinese medicine; Clinical outcome; Controlled study; Disability; Double blind procedure; Electronic health record; Electrostimulation; Fatigue; Hegu acupoint; Hematoma; Hospitalization; Human; Infection; Intensive care unit; Irradiation; Length of sta…	10.1097/MD.0000000000028367	https://www.cochranelibrary.com/central/doi/10.1002/central/CN-02360756/full	Complementary Medicine
CN-01771070	Effect of dual-acupoint and single-acupoint electric stimulation on postoperative outcomes in elderly patients subjected to gastrointestinal surgery: study protocol for a randomized controlled trial	Lu, Z-H; Dong, H-L; Huang-Fu, J-W; Fan, X-J; Zhao, W-X; Min, S; Zhang, W; Liu, M-F; Wang, Y-H; Wang, L-N; Xiong, L-Z	Effect of dual-acupoint and single-acupoint electric stimulation on postoperative outcomes in elderly patients subjected to gastrointestinal surgery: study protocol for a randomized controlled trial	Trials	2018		19	1		Cochrane Central Register of Controlled Trials (CENTRAL)	PUBMED 30514358	EMBASE 625304767				Journal: Article	*acupuncture point; *aging; *electrostimulation; *gastrointestinal surgery; *postoperative period; Aged; All cause mortality; Article; Comparative study; Controlled study; Elective surgery; Health care cost; Hospital admission; Human; Length of stay; Lung injury /complication; Postoperative complication /complication; Randomized controlled trial	10.1186/s13063-018-3052-2	https://www.cochranelibrary.com/central/doi/10.1002/central/CN-01771070/full
CN-02252586	Effect of early acupoint electrical stimulation on lower limb muscle strength in patients with septic shock	Wang, SL; Zhu, J; Zhao, ZG; Liu, H; Ni, HB; Hu, XX	Effect of early acupoint electrical stimulation on lower limb muscle strength in patients with septic shock	Zhongguo zhen jiu [Chinese acupuncture & moxibustion]	2020		40	11	1173â€1177	Cochrane Central Register of Controlled Trials (CENTRAL)	PUBMED 33788484					Journal Article; Randomized Controlled Trial	Acupuncture Points; Electric Stimulation; Humans; Lower Extremity; Muscle Strength; Shock, Septic [therapy]	10.13703/j.0255-2930.20191022-0005	https://www.cochranelibrary.com/central/doi/10.1002/central/CN-02252586/full
CN-01999860	Effect of ultrasound-guided acupoint electrical stimulation on diaphragmatic dysfunction associated with mechanical ventilation	Liu, JY; Hu, XX; Guo, LZ	Effect of ultrasound-guided acupoint electrical stimulation on diaphragmatic dysfunction associated with mechanical ventilation	Zhongguo zhen jiu [Chinese acupuncture & moxibustion]	2019		39	9	913â€917	Cochrane Central Register of Controlled Trials (CENTRAL)	PUBMED 31544375					Journal Article; Randomized Controlled Trial	Acupuncture Points; Diaphragm; Electric Stimulation; Electric Stimulation Therapy; Humans; Respiration, Artificial	10.13703/j.0255-2930.2019.09.001	https://www.cochranelibrary.com/central/doi/10.1002/central/CN-01999860/full
CN-02296372	Acupoint Catgut Embedding Reduces Insulin Resistance in Diabetic Patients Undergoing Open Cardiac Surgery	Zhang, Y; Gong, H; Zhan, B; Chen, S	Acupoint Catgut Embedding Reduces Insulin Resistance in Diabetic Patients Undergoing Open Cardiac Surgery	Heart surgery forum	2021		24	1	E060â€E064	Cochrane Central Register of Controlled Trials (CENTRAL)	PUBMED 33635263					Journal Article; Randomized Controlled Trial	Acupuncture Points; Adolescent; Adult; Aged; Biomarkers [blood]; Blood Glucose [*metabolism]; Cardiac Surgical Procedures; Catgut; Diabetes Mellitus; Doubleâ€Blind Method; Female; Followâ€Up Studies; Heart Diseases [blood, complications, surgery]; Humans; Insulin Resistance [*physiology]; Insulin [*blood]; Male; Middle Aged; Preoperative Care [*methods]; Prospective Studies; Recovery of Functio…	10.1532/hsf.3331	https://www.cochranelibrary.com/central/doi/10.1002/central/CN-02296372/full
CN-00970379	Cardioprotective effect of transcutaneous electric acupoint stimulation in the pediatric cardiac patients: a randomized controlled clinical trial	Ni, X; Xie, Y; Wang, Q; Zhong, H; Chen, M; Wang, F; Xiong, L	Cardioprotective effect of transcutaneous electric acupoint stimulation in the pediatric cardiac patients: a randomized controlled clinical trial	Paediatric anaesthesia	2012		22	8	805â€811	Cochrane Central Register of Controlled Trials (CENTRAL)	PUBMED 22380768					Journal Article; Randomized Controlled Trial; Research Support, Nonâ€U.S. Gov't	Acupuncture Points; Anesthesia; Anesthesia Recovery Period; Biomarkers [analysis]; Cardiac Surgical Procedures; Cardiopulmonary Bypass [adverse effects]; Child, Preschool; Cytokines [blood]; Câ€Reactive Protein [analysis]; Endpoint Determination; Female; Heart Diseases [*therapy]; Heart Septal Defects, Atrial [surgery]; Heart Septal Defects, Ventricular [surgery]; Humans; Inflammation Mediators …	10.1111/j.1460-9592.2012.03822.x	https://www.cochranelibrary.com/central/doi/10.1002/central/CN-00970379/full	Complementary Medicine
CN-02190389	Effects of acupoint injection of astragali radix injection on immune and respiratory function of patients with sequential mechanical ventilation in acute exacerbation of chronic obstructive pulmonary disease	Xiao, CX; Luo, XX	Effects of acupoint injection of astragali radix injection on immune and respiratory function of patients with sequential mechanical ventilation in acute exacerbation of chronic obstructive pulmonary disease	Chinese journal of information on traditional chinese medicine	2018		25		12â€16	Cochrane Central Register of Controlled Trials (CENTRAL)									https://www.cochranelibrary.com/central/doi/10.1002/central/CN-02190389/full	Airways
CN-02144850	Transcutaneous electrical acupoint stimulation for early enteral nutrition tolerance in patients with sepsis of gastrointestinal dysfunction: a multi-center randomized controlled trial	Liu, H; Zhu, J; Ni, HB; Hu, XX	Transcutaneous electrical acupoint stimulation for early enteral nutrition tolerance in patients with sepsis of gastrointestinal dysfunction: a multi-center randomized controlled trial	Zhongguo zhen jiu [Chinese acupuncture & moxibustion]	2020		40	3	229â€233	Cochrane Central Register of Controlled Trials (CENTRAL)	PUBMED 32270631					Journal Article; Randomized Controlled Trial	Acupuncture Points; Enteral Nutrition; Humans; Sepsis [*therapy]; Transcutaneous Electric Nerve Stimulation	10.13703/j.0255-2930.20190426-0003	https://www.cochranelibrary.com/central/doi/10.1002/central/CN-02144850/full
CN-02077129	Effects of perioperative transcutaneous electrical acupoint stimulation on monocytic HLA-DR expression in patients undergoing coronary artery bypass grafting with cardiopulmonary bypass: study protocol for a double-blind randomized controlled trial	Chen, WT; Wei, JF; Wang, L; Zhang, DW; Tang, W; Wang, J; Yong, Y; Wang, J; Zhou, YL; Yuan, L; Fu, GQ; Wang, S; Song, JG	Effects of perioperative transcutaneous electrical acupoint stimulation on monocytic HLA-DR expression in patients undergoing coronary artery bypass grafting with cardiopulmonary bypass: study protocol for a double-blind randomized controlled trial	Trials	2019		20	1	789	Cochrane Central Register of Controlled Trials (CENTRAL)	PUBMED 31888744	EMBASE 630362582				Clinical Trial Protocol; Journal Article; Randomized Controlled Trial	*antigen expression; *cardiopulmonary bypass; *clinical effectiveness; *clinical protocol; *coronary artery bypass graft; *transcutaneous electrical nerve stimulation; Acupuncture Points; Adolescent; Adult; Aged; Article; Biomarkers [metabolism]; Cardiopulmonary Bypass; Controlled study; Coronary Artery Bypass; Device infection /complication; Disease association; Double blind procedure; Doubleâ€…	10.1186/s13063-019-3889-z	https://www.cochranelibrary.com/central/doi/10.1002/central/CN-02077129/full
CN-01899667	Clinical study of traditional Chinese medicine acupuncture and moxibustion combined with early enteral nutrition to improve early rehabilitation and prognosis of severe patients	ChiCTR1800014549,	Clinical study of traditional Chinese medicine acupuncture and moxibustion combined with early enteral nutrition to improve early rehabilitation and prognosis of severe patients	https://trialsearch.who.int/Trial2.aspx?TrialID=ChiCTR1800014549	2018					Cochrane Central Register of Controlled Trials (CENTRAL)					ICTRP ChiCTR1800014549				https://www.cochranelibrary.com/central/doi/10.1002/central/CN-01899667/full	Complementary Medicine
CN-02178780	Blinded acupuncture studies are possible in the intensive care unit setting	Watson, K; Moren, A; Hampton, D; Shapiro, D; Kaneko, R; Watters, J	Blinded acupuncture studies are possible in the intensive care unit setting	Integrative Medicine Research	2020		9			Cochrane Central Register of Controlled Trials (CENTRAL)		EMBASE 2007697651				Journal: Conference Abstract	*acupuncture point; *surgical intensive care unit; Adult; Agitation; Clinical article; Conference abstract; Controlled study; Double blind procedure; Extubation; Female; Gold standard; Human; Male; Middle aged; Needle; Nurse; Patient care; Randomization; Randomized controlled trial; Sedation; Sham procedure; Single blind procedure; Ventilated patient	10.1016/j.imr.2020.100507	https://www.cochranelibrary.com/central/doi/10.1002/central/CN-02178780/full	Complementary Medicine
CN-00771387	Acupuncture in critically ill patients improves delayed gastric emptying: a randomized controlled trial	Pfab, F; Winhard, M; Nowak-Machen, M; Napadow, V; Irnich, D; Pawlik, M; Bein, T; Hansen, E	Acupuncture in critically ill patients improves delayed gastric emptying: a randomized controlled trial	Anesthesia and analgesia	2011		112	1	150â€155	Cochrane Central Register of Controlled Trials (CENTRAL)	PUBMED 21081772					Comparative Study; Journal Article; Randomized Controlled Trial; Research Support, Nonâ€U.S. Gov't	Acupuncture Therapy [*methods]; Adult; Critical Illness [*therapy]; Enteral Nutrition [adverse effects, *methods]; Female; Gastric Emptying [physiology]; Humans; Male; Middle Aged; Prospective Studies; Singleâ€Blind Method; Time Factors; Treatment Outcome	10.1213/ANE.0b013e3181fdfac8	https://www.cochranelibrary.com/central/doi/10.1002/central/CN-00771387/full	Complementary Medicine; Gut
CN-01817547	Clinical study on intestinal dysfunction in sepsis treated by Electroacupuncture at Zusanli and Dachengqi Decoction	ChiCTR-IOR-17010910,	Clinical study on intestinal dysfunction in sepsis treated by Electroacupuncture at Zusanli and Dachengqi Decoction	https://trialsearch.who.int/Trial2.aspx?TrialID=ChiCTR-IOR-17010910	2017					Cochrane Central Register of Controlled Trials (CENTRAL)					ICTRP ChiCTRâ€IORâ€17010910				https://www.cochranelibrary.com/central/doi/10.1002/central/CN-01817547/full	Complementary Medicine
CN-02232683	Electroacupuncture in the treatment of acute gastrointestinal injury in patients with severe traumatic brain injury: a prospective randomized controlled trial	Xing, X; Jiang, R; Lei, S; Xu, Q; Zhu, M; Zhi, Y; Xia, G; Huang, L; Mao, S; Chen, Z; Feng, D	Electroacupuncture in the treatment of acute gastrointestinal injury in patients with severe traumatic brain injury: a prospective randomized controlled trial	Zhonghua wei zhong bing ji jiu yi xue	2021		33	1	95â€99	Cochrane Central Register of Controlled Trials (CENTRAL)	PUBMED 33565409					Journal Article; Randomized Controlled Trial	Brain Injuries, Traumatic [therapy]; Electroacupuncture; Humans; Intensive Care Units; Prospective Studies; Respiration, Artificial	10.3760/cma.j.cn121430-20200804-00562	https://www.cochranelibrary.com/central/doi/10.1002/central/CN-02232683/full
CN-01821882	Effect of acupressure on anxiety and respiratory parameters in ventilated patients	IRCT2014040617140N1,	Effect of acupressure on anxiety and respiratory parameters in ventilated patients	https://trialsearch.who.int/Trial2.aspx?TrialID=IRCT2014040617140N1	2014					Cochrane Central Register of Controlled Trials (CENTRAL)					ICTRP IRCT2014040617140N1				https://www.cochranelibrary.com/central/doi/10.1002/central/CN-01821882/full	Complementary Medicine
CN-02238347	Investigating the effectiveness of laser acupuncture in controlling COVID-19 compared to common medical treatments	IRCT20111121008146N34,	Investigating the effectiveness of laser acupuncture in controlling COVID-19 compared to common medical treatments	https://trialsearch.who.int/Trial2.aspx?TrialID=IRCT20111121008146N34	2021					Cochrane Central Register of Controlled Trials (CENTRAL)					ICTRP IRCT20111121008146N34				https://www.cochranelibrary.com/central/doi/10.1002/central/CN-02238347/full	Complementary Medicine
CN-01526942	Neuroprotective Study of Electroacupuncture Pretreatment in Patients Undergoing Cardiac Surgery	NCT01020266,	Neuroprotective Study of Electroacupuncture Pretreatment in Patients Undergoing Cardiac Surgery	https://clinicaltrials.gov/show/NCT01020266	2009					Cochrane Central Register of Controlled Trials (CENTRAL)			CTgov NCT01020266				Brain Injuries		https://www.cochranelibrary.com/central/doi/10.1002/central/CN-01526942/full
CN-01896471	Effects of acupressure therapy on patients weaning from mechanical ventilation	IRCT20110912007529N16,	Effects of acupressure therapy on patients weaning from mechanical ventilation	https://trialsearch.who.int/Trial2.aspx?TrialID=IRCT20110912007529N16	2017					Cochrane Central Register of Controlled Trials (CENTRAL)					ICTRP IRCT20110912007529N16				https://www.cochranelibrary.com/central/doi/10.1002/central/CN-01896471/full	Complementary Medicine
29036756	Acupuncture or acupressure for induction of labour	Smith CA, Armour M, Dahlen HG.	Cochrane Database Syst Rev. 2017 Oct 17;10(10):CD002962. doi: 10.1002/14651858.CD002962.pub4.	Smith CA	Cochrane Database Syst Rev	2017	2017-10-17	PMC6953318		10.1002/14651858.CD002962.pub4
33184777	A Comprehensive Review of Alternative Therapies for the Management of Chronic Pain Patients: Acupuncture, Tai Chi, Osteopathic Manipulative Medicine, and Chiropractic Care	Urits I, Schwartz RH, Orhurhu V, Maganty NV, Reilly BT, Patel PM, Wie C, Kaye AD, Mancuso KF, Kaye AJ, Viswanath O.	Adv Ther. 2021 Jan;38(1):76-89. doi: 10.1007/s12325-020-01554-0. Epub 2020 Nov 12.	Urits I	Adv Ther	2021	2020-11-13	PMC7854390		10.1007/s12325-020-01554-0
32594264	A Comprehensive Review of the Treatment and Management of Myofascial Pain Syndrome	Galasso A, Urits I, An D, Nguyen D, Borchart M, Yazdi C, Manchikanti L, Kaye RJ, Kaye AD, Mancuso KF, Viswanath O.	Curr Pain Headache Rep. 2020 Jun 27;24(8):43. doi: 10.1007/s11916-020-00877-5.	Galasso A	Curr Pain Headache Rep	2020	2020-06-29			10.1007/s11916-020-00877-5
33306198	Acupuncture for chronic nonspecific low back pain	Mu J, Furlan AD, Lam WY, Hsu MY, Ning Z, Lao L.	Cochrane Database Syst Rev. 2020 Dec 11;12(12):CD013814. doi: 10.1002/14651858.CD013814.	Mu J	Cochrane Database Syst Rev	2020	2020-12-11	PMC8095030		10.1002/14651858.CD013814
30092794	The management strategies of cancer-associated anorexia: a critical appraisal of systematic reviews	Zhang F, Shen A, Jin Y, Qiang W.	BMC Complement Altern Med. 2018 Aug 9;18(1):236. doi: 10.1186/s12906-018-2304-8.	Zhang F	BMC Complement Altern Med	2018	2018-08-11	PMC6085669		10.1186/s12906-018-2304-8
27537209	Effectiveness of dry needling for chronic nonspecific neck pain: a randomized, single-blinded, clinical trial	Cerezo-Téllez E, Torres-Lacomba M, Fuentes-Gallardo I, Perez-Muñoz M, Mayoral-Del-Moral O, Lluch-Girbés E, Prieto-Valiente L, Falla D.	Pain. 2016 Sep;157(9):1905-1917. doi: 10.1097/j.pain.0000000000000591.	Cerezo-Téllez E	Pain	2016	2016-08-19			10.1097/j.pain.0000000000000591
26522652	Stimulation of the wrist acupuncture point PC6 for preventing postoperative nausea and vomiting	Lee A, Chan SK, Fan LT.	Cochrane Database Syst Rev. 2015 Nov 2;2015(11):CD003281. doi: 10.1002/14651858.CD003281.pub4.	Lee A	Cochrane Database Syst Rev	2015	2015-11-03	PMC4679372	NIHMS736151	10.1002/14651858.CD003281.pub4
24215917	Acupuncture point specificity	Xing JJ, Zeng BY, Li J, Zhuang Y, Liang FR.	Int Rev Neurobiol. 2013;111:49-65. doi: 10.1016/B978-0-12-411545-3.00003-1.	Xing JJ	Int Rev Neurobiol	2013	2013-11-13			10.1016/B978-0-12-411545-3.00003-1
28569130	Meta-Analysis of Electroacupuncture in Cardiac Anesthesia and Intensive Care	Asmussen S, Przkora R, Maybauer DM, Fraser JF, Sanfilippo F, Jennings K, Adamzik M, Maybauer MO.	J Intensive Care Med. 2019 Aug;34(8):652-661. doi: 10.1177/0885066617708558. Epub 2017 Jun 1.	Asmussen S	J Intensive Care Med	2019	2017-06-02			10.1177/0885066617708558
31110553	Acupuncture plus Chinese Herbal Medicine for Irritable Bowel Syndrome with Diarrhea: A Systematic Review and Meta-Analysis	Yan J, Miao ZW, Lu J, Ge F, Yu LH, Shang WB, Liu LN, Sun ZG.	Evid Based Complement Alternat Med. 2019 Apr 14;2019:7680963. doi: 10.1155/2019/7680963. eCollection 2019.	Yan J	Evid Based Complement Alternat Med	2019	2019-05-22	PMC6487118		10.1155/2019/7680963
32426181	Acceptance of Traditional Chinese Medicine in the Neonatal Intensive Care Unit: A Launching Point	Johnson Rolfes J, Christensen K, Gershan LA.	Glob Adv Health Med. 2020 May 7;9:2164956120924644. doi: 10.1177/2164956120924644. eCollection 2020.	Johnson Rolfes J	Glob Adv Health Med	2020	2020-05-20	PMC7218323		10.1177/2164956120924644
16850779	Acupuncture and anaesthesia	Lee A, Chan S.	Best Pract Res Clin Anaesthesiol. 2006 Jun;20(2):303-14. doi: 10.1016/j.bpa.2005.10.009.	Lee A	Best Pract Res Clin Anaesthesiol	2006	2006-07-21			10.1016/j.bpa.2005.10.009
25784967	Third Stage of Labor and Acupuncture	Djakovic I, Djakovic Z, Bilić N, Košec V.	Med Acupunct. 2015 Feb 1;27(1):10-13. doi: 10.1089/acu.2014.1079.	Djakovic I	Med Acupunct	2015	2015-03-19	PMC4346602		10.1089/acu.2014.1079
34336626	Efficacy of Dry Needling and Acupuncture in the Treatment of Neck Pain	Berger AA, Liu Y, Mosel L, Champagne KA, Ruoff MT, Cornett EM, Kaye AD, Imani F, Shakeri A, Varrassi G, Viswanath O, Urits I.	Anesth Pain Med. 2021 Apr 3;11(2):e113627. doi: 10.5812/aapm.113627. eCollection 2021 Apr.	Berger AA	Anesth Pain Med	2021	2021-08-02	PMC8314077		10.5812/aapm.113627
28440663	Acupuncture for Pain and Nausea in the Intensive Care Unit: A Feasibility Study in a Public Safety Net Hospital	Feeney C, Bruns E, LeCompte G, Forati A, Chen T, Matecki A.	J Altern Complement Med. 2017 Dec;23(12):996-1004. doi: 10.1089/acm.2016.0323. Epub 2017 Apr 25.	Feeney C	J Altern Complement Med	2017	2017-04-26			10.1089/acm.2016.0323
21440875	Electrodermal activity at acupoints: literature review and recommendations for reporting clinical trials	Colbert AP, Spaulding K, Larsen A, Ahn AC, Cutro JA.	J Acupunct Meridian Stud. 2011 Mar;4(1):5-13. doi: 10.1016/S2005-2901(11)60002-2.	Colbert AP	J Acupunct Meridian Stud	2011	2011-03-29			10.1016/S2005-2901(11)60002-2
33680056	The Application of Laser Acupuncture in Animal Experiments: A Narrative Review of Biological Aspects	Yang Y, Litscher G, Sun Z, Sun W.	Evid Based Complement Alternat Med. 2021 Feb 24;2021:6646237. doi: 10.1155/2021/6646237. eCollection 2021.	Yang Y	Evid Based Complement Alternat Med	2021	2021-03-08	PMC7929682		10.1155/2021/6646237
32188215	Effect of transcutaneous electroacupuncture at Neiguan (PC 6) on refractory vomiting in patients in intensive care unit	Beno T B, Carine CS, Bastian N, Bernard V, Michel M, Pierre C, Stein S.	J Tradit Chin Med. 2017 Aug;37(4):554-557.	Beno T B	J Tradit Chin Med	2017	2020-03-20
28231740	Acupuncture and Traditional Herbal Medicine Therapy Prevent Deliriumin Patients with Cardiovascular Disease in Intensive Care Units	Matsumoto-Miyazaki J, Ushikoshi H, Miyata S, Miyazaki N, Nawa T, Okada H, Ojio S, Ogura S, Minatoguchi S.	Am J Chin Med. 2017;45(2):255-268. doi: 10.1142/S0192415X17500161. Epub 2017 Feb 23.	Matsumoto-Miyazaki J	Am J Chin Med	2017	2017-02-25			10.1142/S0192415X17500161
32539426	A Malaysian retrospective study of acupuncture-assisted anesthesia in breast lump excision	Ang JY, Bhojwani K, Chan HK, Chan AC.	Acupunct Med. 2021 Feb;39(1):64-68. doi: 10.1177/0964528420920307. Epub 2020 Jun 15.	Ang JY	Acupunct Med	2021	2020-06-17			10.1177/0964528420920307
27386143	The History of Liquid Ear Acupuncture and the Current Scientific State of the Art	Litscher D, Litscher G.	J Pharmacopuncture. 2016 Jun;19(2):109-13. doi: 10.3831/KPI.2016.19.011.	Litscher D	J Pharmacopuncture	2016	2016-07-08	PMC4931295		10.3831/KPI.2016.19.011
34222143	Ear Acupuncture Points in Neonates From Drug-Dependent Mothers: A Prospective Study	Stähler van Amerongen K, Kuhn A, Surbek D, Nelle M.	Front Pediatr. 2021 Jun 17;9:668248. doi: 10.3389/fped.2021.668248. eCollection 2021.	Stähler van Amerongen K	Front Pediatr	2021	2021-07-05	PMC8247637		10.3389/fped.2021.668248
16717320	Electroencephalogram--entropy and acupuncture	Litscher G.	Anesth Analg. 2006 Jun;102(6):1745-51. doi: 10.1213/01.ane.0000217188.71710.47.	Litscher G	Anesth Analg	2006	2006-05-24			10.1213/01.ane.0000217188.71710.47
34922567	Acupressure in patients with seasonal allergic rhinitis: a randomized controlled exploratory trial	Israel L, Rotter G, Förster-Ruhrmann U, Hummelsberger J, Nögel R, Michalsen A, Tissen-Diabaté T, Binting S, Reinhold T, Ortiz M, Brinkhaus B.	Chin Med. 2021 Dec 18;16(1):137. doi: 10.1186/s13020-021-00536-w.	Israel L	Chin Med	2021	2021-12-19	PMC8684198		10.1186/s13020-021-00536-w
28933377	Acupoint Activation: Response in Microcirculation and the Role of Mast Cells	Wang G, Litscher D, Tian Y, Gaischek I, Jia S, Wang L, Zhang W, Litscher G.	Medicines (Basel). 2014 Nov 20;1(1):56-63. doi: 10.3390/medicines1010056.	Wang G	Medicines (Basel)	2014	2017-09-22	PMC5532981		10.3390/medicines1010056
32980559	The Effects of Auriculotherapy on Shoulder Pain After a Cesarean Section	Maryam A, Fariba A, Azita M, Babak B, Tabandeh S.	J Acupunct Meridian Stud. 2020 Oct;13(5):157-162. doi: 10.1016/j.jams.2020.09.002. Epub 2020 Sep 24.	Maryam A	J Acupunct Meridian Stud	2020	2020-09-27			10.1016/j.jams.2020.09.002
17187468	P-Stim auricular electroacupuncture stimulation device for pain relief	Sator-Katzenschlager SM, Michalek-Sauberer A.	Expert Rev Med Devices. 2007 Jan;4(1):23-32. doi: 10.1586/17434440.4.1.23.	Sator-Katzenschlager SM	Expert Rev Med Devices	2007	2006-12-26			10.1586/17434440.4.1.23
21040451	Promoting sleep by nursing interventions in health care settings: a systematic review	Hellström A, Willman A.	Worldviews Evid Based Nurs. 2011 Sep;8(3):128-42. doi: 10.1111/j.1741-6787.2010.00203.x. Epub 2010 Oct 12.	Hellström A	Worldviews Evid Based Nurs	2011	2010-11-03			10.1111/j.1741-6787.2010.00203.x
34154360	Shenfu injection for heart failure based on the AMSTAR-2, PRISMA, and GRADE tools	Li L, Yin S, Jiang T, Li Z, Zheng G, Chen S, Zhu F.	Ann Palliat Med. 2021 Jun;10(6):6535-6555. doi: 10.21037/apm-21-1073. Epub 2021 Jun 15.	Li L	Ann Palliat Med	2021	2021-06-22			10.21037/apm-21-1073
34055878	Electroacupuncture Ameliorates Acute Pancreatitis: A Role for the Vagus Nerve-Mediated Cholinergic Anti-Inflammatory Pathway	Zhang L, Wu Z, Zhou J, Lu S, Wang C, Xia Y, Ren H, Tong Z, Ke L, Li W.	Front Mol Biosci. 2021 May 13;8:647647. doi: 10.3389/fmolb.2021.647647. eCollection 2021.	Zhang L	Front Mol Biosci	2021	2021-05-31	PMC8155617		10.3389/fmolb.2021.647647
31303389	Acupressure on Anxiety and Sleep Quality After Cardiac Surgery: A Randomized Controlled Trial	Aygin D, Şen S.	J Perianesth Nurs. 2019 Dec;34(6):1222-1231. doi: 10.1016/j.jopan.2019.03.014. Epub 2019 Jul 11.	Aygin D	J Perianesth Nurs	2019	2019-07-16			10.1016/j.jopan.2019.03.014
26587395	Effect of acupressure with valerian oil 2.5% on the quality and quantity of sleep in patients with acute coronary syndrome in a cardiac intensive care unit	Bagheri-Nesami M, Gorji MA, Rezaie S, Pouresmail Z, Cherati JY.	J Tradit Complement Med. 2015 Jan 31;5(4):241-7. doi: 10.1016/j.jtcme.2014.11.005. eCollection 2015 Oct.	Bagheri-Nesami M	J Tradit Complement Med	2015	2015-11-21	PMC4624350		10.1016/j.jtcme.2014.11.005
33788484	[Effect of early acupoint electrical stimulation on lower limb muscle strength in patients with septic shock]	Wang SL, Zhu J, Zhao ZG, Liu H, Ni HB, Hu XX.	Zhongguo Zhen Jiu. 2020 Nov 12;40(11):1173-7. doi: 10.13703/j.0255-2930.20191022-0005.	Wang SL	Zhongguo Zhen Jiu	2020	2021-03-31			10.13703/j.0255-2930.20191022-0005
29941854	Acupuncture and Neural Mechanism in the Management of Low Back Pain-An Update	Lim TK, Ma Y, Berger F, Litscher G.	Medicines (Basel). 2018 Jun 25;5(3):63. doi: 10.3390/medicines5030063.	Lim TK	Medicines (Basel)	2018	2018-06-27	PMC6164863		10.3390/medicines5030063
34104573	The Intersection of Dissemination Research and Acupuncture: Applications for Chronic Low Back Pain	Roseen EJ, Purtle J, Zhang W, Miller DW, Schwartz AW, Ramanadhan S, Sherman KJ.	Glob Adv Health Med. 2021 May 24;10:2164956120980694. doi: 10.1177/2164956120980694. eCollection 2021.	Roseen EJ	Glob Adv Health Med	2021	2021-06-09	PMC8150432		10.1177/2164956120980694
32824477	Traditional Chinese Medicine Pulse Diagnosis on a Smartphone Using Skin Impedance at Acupoints: A Feasibility Study	Lan KC, Litscher G, Hung TH.	Sensors (Basel). 2020 Aug 17;20(16):4618. doi: 10.3390/s20164618.	Lan KC	Sensors (Basel)	2020	2020-08-23	PMC7472259		10.3390/s20164618
15805141	Recent advances in the non-pharmacological management of postoperative nausea and vomiting	Rowbotham DJ.	Br J Anaesth. 2005 Jul;95(1):77-81. doi: 10.1093/bja/aei125. Epub 2005 Apr 1.	Rowbotham DJ	Br J Anaesth	2005	2005-04-05			10.1093/bja/aei125
24744814	Low level laser therapy for the treatment of diabetic foot ulcers: a critical survey	Beckmann KH, Meyer-Hamme G, Schröder S.	Evid Based Complement Alternat Med. 2014;2014:626127. doi: 10.1155/2014/626127. Epub 2014 Mar 16.	Beckmann KH	Evid Based Complement Alternat Med	2014	2014-04-19	PMC3976827		10.1155/2014/626127
33375924	Battlefield Acupuncture for Adult Pain: A Systematic Review and Meta-Analysis of Randomized Controlled Trials	Yang J, Ganesh R, Wu Q, Li L, Ogletree SP, Del Fabro AS, Wahner-Roedler DL, Xiong D, Bauer BA, Chon TY.	Am J Chin Med. 2021;49(1):25-40. doi: 10.1142/S0192415X21500026. Epub 2020 Dec 29.	Yang J	Am J Chin Med	2021	2020-12-30			10.1142/S0192415X21500026
18356793	Surface electrostimulation of acupuncture points for sedation of critically ill patients in the intensive care unit--a pilot study	Nayak S, Wenstone R, Jones A, Nolan J, Strong A, Carson J.	Acupunct Med. 2008 Mar;26(1):1-7. doi: 10.1136/aim.26.1.1.	Nayak S	Acupunct Med	2008	2008-03-22			10.1136/aim.26.1.1
34941075	The effect of acupoint therapy on sleep quality of hemodialysis patients: A protocol for systematic review and meta-analysis	Xiong G, Hu L, Hu C, Yao Y.	Medicine (Baltimore). 2021 Dec 23;100(51):e28182. doi: 10.1097/MD.0000000000028182.	Xiong G	Medicine (Baltimore)	2021	2021-12-23	PMC8701858		10.1097/MD.0000000000028182
33565409	[Electroacupuncture in the treatment of acute gastrointestinal injury in patients with severe traumatic brain injury: a prospective randomized controlled trial]	Xing X, Jiang R, Lei S, Xu Q, Zhu M, Zhi Y, Xia G, Huang L, Mao S, Chen Z, Feng D.	Zhonghua Wei Zhong Bing Ji Jiu Yi Xue. 2021 Jan;33(1):95-99. doi: 10.3760/cma.j.cn121430-20200804-00562.	Xing X	Zhonghua Wei Zhong Bing Ji Jiu Yi Xue	2021	2021-02-10			10.3760/cma.j.cn121430-20200804-00562
34737837	Effect of Bloodletting at Shaoshang and Shangyang Acupuncture Points on Outcome and Prognosis of Severe Community-Acquired Pneumonia in the Elderly	Fu Y, Yang Z, Cai Y, Liu H, Li S, Kou N, Wu J, Zhang Q.	Dis Markers. 2021 Oct 26;2021:3295021. doi: 10.1155/2021/3295021. eCollection 2021.	Fu Y	Dis Markers	2021	2021-11-05	PMC8563111		10.1155/2021/3295021
35382135	Establishing an adequate dose of acupuncture is essential for clinical trial studies	Ma SX.	Clin Res Trials. 2020 Apr;6(2):10.15761/crt.1000295. doi: 10.15761/crt.1000295. Epub 2020 Mar 16.	Ma SX	Clin Res Trials	2020	2022-04-06	PMC8979409	NIHMS1743207	10.15761/crt.1000295
11040556	Meridian therapy: current research and implications for critical care	Sutherland JA.	AACN Clin Issues. 2000 Feb;11(1):97-104. doi: 10.1097/00044067-200002000-00011.	Sutherland JA	AACN Clin Issues	2000	2000-10-21			10.1097/00044067-200002000-00011
19032304	Auricular acupuncture for postoperative pain control: a systematic review of randomised clinical trials	Usichenko TI, Lehmann Ch, Ernst E.	Anaesthesia. 2008 Dec;63(12):1343-8. doi: 10.1111/j.1365-2044.2008.05632.x.	Usichenko TI	Anaesthesia	2008	2008-11-27			10.1111/j.1365-2044.2008.05632.x
34261065	Effects of Dingchuan Decoction on Lung Function and Clinical Effectiveness Rate in Children with Asthma: A Systematic Review and Meta-Analysis	Wang SN, Yan JL, Wu SX, Wu L, Zheng YC, Shou JS, Xu YJ.	Complement Med Res. 2021;28(6):533-544. doi: 10.1159/000512669. Epub 2021 Jul 14.	Wang SN	Complement Med Res	2021	2021-07-14			10.1159/000512669
22391336	The effectiveness of valerian acupressure on the sleep of ICU patients: a randomized clinical trial	Chen JH, Chao YH, Lu SF, Shiung TF, Chao YF.	Int J Nurs Stud. 2012 Aug;49(8):913-20. doi: 10.1016/j.ijnurstu.2012.02.012. Epub 2012 Mar 3.	Chen JH	Int J Nurs Stud	2012	2012-03-07			10.1016/j.ijnurstu.2012.02.012
32566670	Acupoint Catgut Embedding Improves the Lipopolysaccharide-Induced Acute Respiratory Distress Syndrome in Rats	Li D, Sun T, Chi L, Zhao D, Li W.	Biomed Res Int. 2020 May 2;2020:2394734. doi: 10.1155/2020/2394734. eCollection 2020.	Li D	Biomed Res Int	2020	2020-06-23	PMC7285251		10.1155/2020/2394734
19370583	Stimulation of the wrist acupuncture point P6 for preventing postoperative nausea and vomiting	Lee A, Fan LT.	Cochrane Database Syst Rev. 2009 Apr 15;(2):CD003281. doi: 10.1002/14651858.CD003281.pub3.	Lee A	Cochrane Database Syst Rev	2009	2009-04-17	PMC3113464	NIHMS284338	10.1002/14651858.CD003281.pub3
33362894	Overcoming Barriers in Clinical Acupuncture Research: Translating Clinical Practice into Fundamental Science	Schnyer RN, Hullender Rubin L.	Med Acupunct. 2020 Dec 1;32(6):388-390. doi: 10.1089/acu.2020.1479. Epub 2020 Dec 16.	Schnyer RN	Med Acupunct	2020	2020-12-28	PMC7755840		10.1089/acu.2020.1479
32953567	Early intervention combining Chinese and Western medicine in traumatic brain injury with diffuse axonal injury: A report of three cases	Wu SY, Wen KY, Chou HC, Chiu SM, Hou YC, Chang YY.	J Tradit Complement Med. 2020 Mar 4;10(5):504-510. doi: 10.1016/j.jtcme.2020.02.012. eCollection 2020 Sep.	Wu SY	J Tradit Complement Med	2020	2020-09-21	PMC7484950		10.1016/j.jtcme.2020.02.012
34497027	Transcutaneous electrical acupoint stimulation applied in lower limbs decreases the incidence of paralytic ileus after colorectal surgery: A multicenter randomized controlled trial	Gao W, Li W, Yan Y, Yang R, Zhang Y, Jin M, Luo Z, Xie L, Ma Y, Xu X, Wang G, Kong Z, Gao Y, Li Y, Ruan Z, Zheng J, Ma D, Wang Q.	Surgery. 2021 Dec;170(6):1618-1626. doi: 10.1016/j.surg.2021.08.007. Epub 2021 Sep 6.	Gao W	Surgery	2021	2021-09-09			10.1016/j.surg.2021.08.007
32270631	[Transcutaneous electrical acupoint stimulation for early enteral nutrition tolerance in patients with sepsis of gastrointestinal dysfunction: a multi-center randomized controlled trial]	Liu H, Zhu J, Ni HB, Hu XX.	Zhongguo Zhen Jiu. 2020 Mar 12;40(3):229-33. doi: 10.13703/j.0255-2930.20190426-0003.	Liu H	Zhongguo Zhen Jiu	2020	2020-04-10			10.13703/j.0255-2930.20190426-0003
25729933	Electroacupuncture decreases the urinary bladder pressure in patients with acute gastrointestinal injury	Yu HJ, Zhu JG, Shen P, Shi LH, Shi YC, Chen F.	Genet Mol Res. 2015 Jan 15;14(1):34-9. doi: 10.4238/2015.January.15.5.	Yu HJ	Genet Mol Res	2015	2015-03-03			10.4238/2015.January.15.5
32370536	Acupuncture for pain management in pediatric psoriatic arthritis: a case report	Marchetti G, Vittori A, Mascilini I, Francia E, Picardo SG.	Acupunct Med. 2020 Dec;38(6):440-442. doi: 10.1177/0964528420920281. Epub 2020 May 6.	Marchetti G	Acupunct Med	2020	2020-05-07			10.1177/0964528420920281
15266478	Stimulation of the wrist acupuncture point P6 for preventing postoperative nausea and vomiting	Lee A, Done ML.	Cochrane Database Syst Rev. 2004;(3):CD003281. doi: 10.1002/14651858.CD003281.pub2.	Lee A	Cochrane Database Syst Rev	2004	2004-07-22			10.1002/14651858.CD003281.pub2
29201164	Electroacupuncture improves acute bowel injury recovery in rat models	Wu J, Lyu B, Gan T, Wang L, Zhu M.	Exp Ther Med. 2017 Nov;14(5):4655-4662. doi: 10.3892/etm.2017.5159. Epub 2017 Sep 21.	Wu J	Exp Ther Med	2017	2017-12-05	PMC5704319		10.3892/etm.2017.5159
29231293	[Electroacupuncture for severe acute pancreatitis accompanied with paralytic ileus:a randomized controlled trial]	Li J, Zhao Y, Wen Q, Xue Q, Lv J, Li N.	Zhongguo Zhen Jiu. 2016 Nov 12;36(11):1126-1130. doi: 10.13703/j.0255-2930.2016.11.002.	Li J	Zhongguo Zhen Jiu	2016	2017-12-13			10.13703/j.0255-2930.2016.11.002
32394653	[Effect of early electroacupuncture intervention on conscious state of patients after traumatic brain injury surgery]	Liu J, Wang XL, Zi L, Yang CH, Li HP, Li N.	Zhongguo Zhen Jiu. 2020 May 12;40(5):479-82. doi: 10.13703/j.0255-2930.20190506-0005.	Liu J	Zhongguo Zhen Jiu	2020	2020-05-13			10.13703/j.0255-2930.20190506-0005
33167893	Postoperative analgesic efficacy of ear acupuncture in patients undergoing abdominal hysterectomy: a randomized controlled trial	Hendawy HA, Abuelnaga ME.	BMC Anesthesiol. 2020 Nov 9;20(1):279. doi: 10.1186/s12871-020-01187-4.	Hendawy HA	BMC Anesthesiol	2020	2020-11-10	PMC7650181		10.1186/s12871-020-01187-4
33329323	Refractory Status Epilepticus Responsive to Electroacupuncture at Shuigou Acupoint: A Case Report	Yuan F, Lu A, Wu S, Wang L.	Front Neurol. 2020 Nov 30;11:580777. doi: 10.3389/fneur.2020.580777. eCollection 2020.	Yuan F	Front Neurol	2020	2020-12-17	PMC7734353		10.3389/fneur.2020.580777
26573452	Acupressure for inducing labour for nulliparous women with post-dates pregnancy	Gregson S, Tiran D, Absalom J, Older L, Bassett P.	Complement Ther Clin Pract. 2015 Nov;21(4):257-61. doi: 10.1016/j.ctcp.2015.07.003. Epub 2015 Aug 15.	Gregson S	Complement Ther Clin Pract	2015	2015-11-18			10.1016/j.ctcp.2015.07.003
26242287	Acupressure at BL60 and K3 Points Before Heel Lancing in Preterm Infants	Abbasoğlu A, Cabıoğlu MT, Tuğcu AU, İnce DA, Tekindal MA, Ecevit A, Tarcan A.	Explore (NY). 2015 Sep-Oct;11(5):363-6. doi: 10.1016/j.explore.2015.07.005. Epub 2015 Jul 3.	Abbasoğlu A	Explore (NY)	2015	2015-08-06			10.1016/j.explore.2015.07.005
31888744	Effects of perioperative transcutaneous electrical acupoint stimulation on monocytic HLA-DR expression in patients undergoing coronary artery bypass grafting with cardiopulmonary bypass: study protocol for a double-blind randomized controlled trial	Chen WT, Wei JF, Wang L, Zhang DW, Tang W, Wang J, Yong Y, Wang J, Zhou YL, Yuan L, Fu GQ, Wang S, Song JG.	Trials. 2019 Dec 30;20(1):789. doi: 10.1186/s13063-019-3889-z.	Chen WT	Trials	2019	2020-01-01	PMC6937832		10.1186/s13063-019-3889-z
25237610	Electrodermal mapping: A new technology	Litscher G, Wang L, Gao XY, Gaischek I.	World J Methodol. 2011 Sep 26;1(1):22-6. doi: 10.5662/wjm.v1.i1.22. eCollection 2011 Sep 26.	Litscher G	World J Methodol	2011	2014-09-20	PMC4145557		10.5662/wjm.v1.i1.22
30425466	Transcutaneous electrical acupoint stimulation for prevention of postoperative delirium in geriatric patients with silent lacunar infarction: a preliminary study	Gao F, Zhang Q, Li Y, Tai Y, Xin X, Wang X, Wang Q.	Clin Interv Aging. 2018 Oct 24;13:2127-2134. doi: 10.2147/CIA.S183698. eCollection 2018.	Gao F	Clin Interv Aging	2018	2018-11-15	PMC6205526		10.2147/CIA.S183698
30036691	Transcutaneous Electrical Nerve Stimulation at the Acupuncture Points to Relieve Pain of Patients Under Mechanical Ventilation: A Randomized Controlled Study	AminiSaman J, Mohammadi S, Karimpour H, Hemmatpour B, Sharifi H, Kawyannejad R.	J Acupunct Meridian Stud. 2018 Oct;11(5):290-295. doi: 10.1016/j.jams.2018.06.008. Epub 2018 Jul 20.	AminiSaman J	J Acupunct Meridian Stud	2018	2018-07-24			10.1016/j.jams.2018.06.008
30402132	Protective Effect of Electroacupuncture at Zusanli on Myocardial Injury in Septic Rats	Zhang L, Huang Z, Shi X, Hu S, Litscher D, Wang L, Litscher G.	Evid Based Complement Alternat Med. 2018 Oct 8;2018:6509650. doi: 10.1155/2018/6509650. eCollection 2018.	Zhang L	Evid Based Complement Alternat Med	2018	2018-11-08	PMC6196882		10.1155/2018/6509650
30985537	Efficacy of acupressure on quality of recovery after surgery: Randomised controlled trial	Noll E, Shodhan S, Romeiser JL, Madariaga MC, Page C, Santangelo D, Guo X, Pryor AD, Gan TJ, Bennett-Guerrero E.	Eur J Anaesthesiol. 2019 Aug;36(8):557-565. doi: 10.1097/EJA.0000000000001001.	Noll E	Eur J Anaesthesiol	2019	2019-04-16			10.1097/EJA.0000000000001001
26534743	Popular on YouTube: a critical appraisal of the educational quality of information regarding asthma	Gonzalez-Estrada A, Cuervo-Pardo L, Ghosh B, Smith M, Pazheri F, Zell K, Wang XF, Lang DM.	Allergy Asthma Proc. 2015 Nov-Dec;36(6):e121-6. doi: 10.2500/aap.2015.36.3890.	Gonzalez-Estrada A	Allergy Asthma Proc	2015	2015-11-05			10.2500/aap.2015.36.3890
29487062	Anti-inflammatory and autonomic effects of electroacupuncture in a rat model of diet-induced obesity	Jie X, Li X, Song JQ, Wang D, Wang JH.	Acupunct Med. 2018 Apr;36(2):103-109. doi: 10.1136/acupmed-2016-011223. Epub 2018 Feb 27.	Jie X	Acupunct Med	2018	2018-03-01			10.1136/acupmed-2016-011223
31885646	Effects of the New Lift-Thrust Operation in Laser Acupuncture Investigated by Thermal Imaging	Lan KC, Wang CY, Kuo CC, Chang SC, Lin HA, Wu XY, Ding JY, Litscher G.	Evid Based Complement Alternat Med. 2019 Dec 9;2019:4212079. doi: 10.1155/2019/4212079. eCollection 2019.	Lan KC	Evid Based Complement Alternat Med	2019	2019-12-31	PMC6925807		10.1155/2019/4212079
29473354	[Clinical observation on severe acute pancreatitis treated with electroacupuncture at Dachangshu (BL 25) and Shangjuxu (ST 37) combined with ulinastatin]	Zhao L, Li X, Shi Z.	Zhongguo Zhen Jiu. 2018 Feb 12;38(2):132-6. doi: 10.13703/j.0255-2930.2018.02.005.	Zhao L	Zhongguo Zhen Jiu	2018	2018-02-24			10.13703/j.0255-2930.2018.02.005
21570137	Acupuncture anesthesia for open heart surgery in contemporary China	Zhou J, Chi H, Cheng TO, Chen TY, Wu YY, Zhou WX, Shen WD, Yuan L.	Int J Cardiol. 2011 Jul 1;150(1):12-6. doi: 10.1016/j.ijcard.2011.04.002. Epub 2011 May 12.	Zhou J	Int J Cardiol	2011	2011-05-17			10.1016/j.ijcard.2011.04.002
22141917	Acupuncture therapy for infants: a preliminary report on reasons for consultation, feasibility, and tolerability	Gentry KR, McGinn KL, Kundu A, Lynn AM.	Paediatr Anaesth. 2012 Jul;22(7):690-5. doi: 10.1111/j.1460-9592.2011.03743.x. Epub 2011 Dec 6.	Gentry KR	Paediatr Anaesth	2012	2011-12-07			10.1111/j.1460-9592.2011.03743.x
32683743	Electro-acupuncture alleviates adolescent cocaine exposure-enhanced anxiety-like behaviors in adult mice by attenuating the activities of PV interneurons in PrL	Nie J, Wei X, Xu X, Li N, Li Y, Zhao Y, Guan Y, Ge F, Guan X.	FASEB J. 2020 Sep;34(9):11913-11924. doi: 10.1096/fj.202000346RR. Epub 2020 Jul 19.	Nie J	FASEB J	2020	2020-07-20			10.1096/fj.202000346RR
22553919	Capsicum plasters on acupoints decrease the incidence of emergence agitation in pediatric patients	Acar HV, Yilmaz A, Demir G, Eruyar SG, Dikmen B.	Paediatr Anaesth. 2012 Nov;22(11):1105-9. doi: 10.1111/j.1460-9592.2012.03876.x.	Acar HV	Paediatr Anaesth	2012	2012-05-05			10.1111/j.1460-9592.2012.03876.x
32026725	The selection of dermatomes for sham (placebo) acupuncture points is relevant for the outcome of acupuncture studies: a systematic review of sham (placebo)-controlled randomized acupuncture trials	Ots T, Kandirian A, Szilagyi I, DiGiacomo SM, Sandner-Kiesling A.	Acupunct Med. 2020 Aug;38(4):211-226. doi: 10.1177/0964528419889636. Epub 2020 Feb 6.	Ots T	Acupunct Med	2020	2020-02-07			10.1177/0964528419889636
18955337	Ten Years Evidence-based High-Tech Acupuncture Part 3: A Short Review of Animal Experiments	Litscher G.	Evid Based Complement Alternat Med. 2010 Jun;7(2):151-5. doi: 10.1093/ecam/nen034. Epub 2008 Nov 5.	Litscher G	Evid Based Complement Alternat Med	2010	2008-10-29	PMC2862938		10.1093/ecam/nen034
31261540	Auricular acupressure for overweight and obese individuals: A systematic review and meta-analysis	Huang CF, Guo SE, Chou FH.	Medicine (Baltimore). 2019 Jun;98(26):e16144. doi: 10.1097/MD.0000000000016144.	Huang CF	Medicine (Baltimore)	2019	2019-07-03	PMC6617497		10.1097/MD.0000000000016144
32150085	A randomized controlled trial for prevention of acute exacerbation of stable chronic obstructive pulmonary disease with acupoint application of traditional Chinese medicine: Study protocol clinical trial (SPIRIT Compliant)	Zhang C, Yang H, Gan W, Chen J, Yang Y, Xiao W, Long K, Chen K, Huang Q, Gao P.	Medicine (Baltimore). 2020 Mar;99(10):e19396. doi: 10.1097/MD.0000000000019396.	Zhang C	Medicine (Baltimore)	2020	2020-03-10	PMC7478817		10.1097/MD.0000000000019396
23270318	Acupuncture on Yintang point decreases preoperative anxiety	Acar HV, Cuvaş O, Ceyhan A, Dikmen B.	J Altern Complement Med. 2013 May;19(5):420-4. doi: 10.1089/acm.2012.0494. Epub 2012 Dec 27.	Acar HV	J Altern Complement Med	2013	2012-12-29			10.1089/acm.2012.0494
30773861	[Clinical trials of acupuncture of Jiaji (EX-B2) for treatment of gastrointestinal dysfunction in sepsis patients]	Li HF, Hu GQ, Liu WW.	Zhen Ci Yan Jiu. 2019 Jan 25;44(1):43-6. doi: 10.13702/j.1000-0607.170579.	Li HF	Zhen Ci Yan Jiu	2019	2019-02-19			10.13702/j.1000-0607.170579
26631173	Auricular acupuncture and biomedical research--A promising Sino-Austrian research cooperation	Rong PJ, Zhao JJ, Li YQ, Litscher D, Li SY, Gaischek I, Zhai X, Wang L, Luo M, Litscher G.	Chin J Integr Med. 2015 Dec;21(12):887-94. doi: 10.1007/s11655-015-2090-9. Epub 2015 Dec 3.	Rong PJ	Chin J Integr Med	2015	2015-12-04			10.1007/s11655-015-2090-9
28213697	Danger of injudicious use of tui-na therapy in ankylosing spondylitis	Zou G, Wang G, Li J, Wu G, Huang J, Huang S.	Eur Spine J. 2017 May;26(Suppl 1):178-180. doi: 10.1007/s00586-017-5002-1. Epub 2017 Feb 17.	Zou G	Eur Spine J	2017	2017-02-19			10.1007/s00586-017-5002-1
30514358	Effect of dual-acupoint and single-acupoint electric stimulation on postoperative outcomes in elderly patients subjected to gastrointestinal surgery: study protocol for a randomized controlled trial	Lu ZH, Dong HL, Huang-Fu JW, Fan XJ, Zhao WX, Min S, Zhang W, Liu MF, Wang YH, Wang LN, Xiong LZ.	Trials. 2018 Dec 4;19(1):669. doi: 10.1186/s13063-018-3052-2.	Lu ZH	Trials	2018	2018-12-06	PMC6280525		10.1186/s13063-018-3052-2
21081772	Acupuncture in critically ill patients improves delayed gastric emptying: a randomized controlled trial	Pfab F, Winhard M, Nowak-Machen M, Napadow V, Irnich D, Pawlik M, Bein T, Hansen E.	Anesth Analg. 2011 Jan;112(1):150-5. doi: 10.1213/ANE.0b013e3181fdfac8. Epub 2010 Nov 16.	Pfab F	Anesth Analg	2011	2010-11-18	PMC3133450	NIHMS306448	10.1213/ANE.0b013e3181fdfac8
25193928	Acupuncture for retained placenta: a retrospective case series	Djakovic I, Bilic N.	Acupunct Med. 2014 Dec;32(6):506-8. doi: 10.1136/acupmed-2014-010607. Epub 2014 Sep 5.	Djakovic I	Acupunct Med	2014	2014-09-07			10.1136/acupmed-2014-010607
30585458	[Clinical Trial of Electroacupuncture Treatment for Relieving Stress Responses in Patients Undergoing Gastrointestinal Surgery]	Geng YX, Chen D, Zhou HQ, Cheng L, Pei YH, Chen QH, Diao RZ.	Zhen Ci Yan Jiu. 2018 Dec 25;43(12):793-6. doi: 10.13702/j.1000-0607.170617.	Geng YX	Zhen Ci Yan Jiu	2018	2018-12-27			10.13702/j.1000-0607.170617
35016152	Electroacupuncture Relieves Hippocampal Injury by Heme Oxygenase-1 to Improve Mitochondrial Function	Mu R, Li N, Yu JB, Gong LR, Dong SA, Shi J, Zhang Y, Xie ZL.	J Surg Res. 2022 May;273:15-23. doi: 10.1016/j.jss.2021.12.013. Epub 2022 Jan 10.	Mu R	J Surg Res	2022	2022-01-11			10.1016/j.jss.2021.12.013
20007261	Goal-directed acupuncture in sports-placebo or doping?	Usichenko TI, Gizhko V, Wendt M.	Evid Based Complement Alternat Med. 2011;2011:265607. doi: 10.1093/ecam/nep210. Epub 2011 Mar 9.	Usichenko TI	Evid Based Complement Alternat Med	2011	2009-12-17	PMC3096472		10.1093/ecam/nep210
34780728	Electroacupuncture treatment ameliorated the long-term cognitive impairment via activating eNOS/NO pathway and related Aβ downregulation in sepsis-survivor mice	Jun G, Yong Y, Lu L, Gao H, Yin Z, Wei P, Sun L, Ruan W, Zou Y, He H, Song W, Tong Q, Wang X, Wang Y, Song J.	Physiol Behav. 2022 Jan 1;243:113646. doi: 10.1016/j.physbeh.2021.113646. Epub 2021 Nov 12.	Jun G	Physiol Behav	2022	2021-11-15			10.1016/j.physbeh.2021.113646
31510092	Distal Electroacupuncture at the LI4 Acupoint Reduces CFA-Induced Inflammatory Pain via the Brain TRPV1 Signaling Pathway	Yen CM, Wu TC, Hsieh CL, Huang YW, Lin YW.	Int J Mol Sci. 2019 Sep 10;20(18):4471. doi: 10.3390/ijms20184471.	Yen CM	Int J Mol Sci	2019	2019-09-13	PMC6769885		10.3390/ijms20184471
30369370	Effect of Combined Acupuncture Anesthesia on Surgical Dosage and Serum IL-4, IL-10 of Pneumonectomy Patients	Xie D, Shi X, Zhang Y.	J Coll Physicians Surg Pak. 2018 Nov;28(11):817-820. doi: 10.29271/jcpsp.2018.11.817.	Xie D	J Coll Physicians Surg Pak	2018	2018-10-30			10.29271/jcpsp.2018.11.817
28634863	High-Tech Acupuncture for Prevention of Lifestyle Diseases-A Sino-Austrian Cooperation Research Protocol on Heart Rate Variability	Liang FX, Chen ZB, Wu S, Liu JM, Wang JZ, Lu JD, Wang LS, Chen L, Shu Q, Daniela L, Wang L, Wang H, Gerhard L.	Chin J Integr Med. 2018 Jun;24(6):423-428. doi: 10.1007/s11655-017-2548-4. Epub 2017 Jun 20.	Liang FX	Chin J Integr Med	2018	2017-06-22			10.1007/s11655-017-2548-4
21440877	Violet laser acupuncture--part 2: Effects on peripheral microcirculation	Wang L, Huang T, Zhang W, Litscher G.	J Acupunct Meridian Stud. 2011 Mar;4(1):24-8. doi: 10.1016/S2005-2901(11)60004-6.	Wang L	J Acupunct Meridian Stud	2011	2011-03-29			10.1016/S2005-2901(11)60004-6
26825083	Effects of Electro-Acupuncture at Zusanli, Guanyuan for Sepsis Patients and Its Mechanism through Immune Regulation	Yang G, Hu RY, Deng AJ, Huang Y, Li J.	Chin J Integr Med. 2016 Mar;22(3):219-24. doi: 10.1007/s11655-016-2462-9. Epub 2016 Jan 29.	Yang G	Chin J Integr Med	2016	2016-01-31			10.1007/s11655-016-2462-9
31624527	Evaluation of Percutaneous Electrical Nerve Stimulation of the Auricle for Relief of Postoperative Pain Following Cesarean Section	Chakravarthy M, Prashanth A, George A.	Med Acupunct. 2019 Oct 1;31(5):281-288. doi: 10.1089/acu.2019.1352. Epub 2019 Oct 17.	Chakravarthy M	Med Acupunct	2019	2019-10-19	PMC6795276		10.1089/acu.2019.1352
31621256	[Clinical observation on the inflammatory indexes in septic gastrointestinal dysfunction treated with acupuncture at Jiaji (EX-B 2)]	Li HF, Hu GQ, Liu WW, Chen W.	Zhongguo Zhen Jiu. 2019 Oct 12;39(10):1055-8. doi: 10.13703/j.0255-2930.2019.10.006.	Li HF	Zhongguo Zhen Jiu	2019	2019-10-18			10.13703/j.0255-2930.2019.10.006
26051572	Wrist acupressure for post-operative nausea and vomiting (WrAP): A pilot study	Cooke M, Rapchuk I, Doi SA, Spooner A, Wendt T, Best J, Edwards M, O'Connell L, McCabe D, McDonald J, Fraser J, Rickard C.	Complement Ther Med. 2015 Jun;23(3):372-80. doi: 10.1016/j.ctim.2015.03.007. Epub 2015 Mar 28.	Cooke M	Complement Ther Med	2015	2015-06-09			10.1016/j.ctim.2015.03.007
28884737	[The application of the acupuncture techniques for the combined treatment of neurotic tics in the children]	Polunina VV, Polyaev BA, Laisheva OA, Lobov AN, Pavlova SV.	Vopr Kurortol Fizioter Lech Fiz Kult. 2017;94(3):39-43. doi: 10.17116/kurort201794339-43.	Polunina VV	Vopr Kurortol Fizioter Lech Fiz Kult	2017	2017-09-09			10.17116/kurort201794339-43
[truncated: 176 more rows]
